# Supplementary material for: Comparative transcriptomics and bioinformatics analysis of genes related to photosynthesis in Eucalyptus camaldulensis
Source: PeerJ. 2022 Nov 11;10:e14351. doi: 10.7717/peerj.14351 (PMC9661968; doi:10.7717/peerj.14351)
Supplement: Supplemental Information 6 [file peerj-10-14351-s006.xls]

GeneID	log2 Ratio(chengshuye9/youye9)	Up-Down-Regulation(chengshuye9/youye9)	P-value	FDR	Description	GO Component	GO Function	GO Process
Unigene0000023	-2.191157657	Down	2.99E-05	0.000121256	PREDICTED: UPF0481 protein At3g47200-like [Vitis vinifera]	-	-	-
Unigene0000024	-4.076515091	Down	6.29E-05	0.000241256	--	-	-	-
Unigene0000025	-3.998512579	Down	0.000113298	0.000416062	Ankyrin repeat family protein [Theobroma cacao]	-	-	-
Unigene0000027	-10.11108872	Down	7.68E-05	0.000290832	--	-	-	-
Unigene0000038	-10.6631366	Down	7.68E-05	0.000290819	40S ribosomal protein S5e [Galdieria sulphuraria]	GO:0016020//membrane;GO:0030312//external encapsulating structure;GO:0009536//plastid;GO:0044391	GO:0003676//nucleic acid binding;GO:0005198//structural molecule activity	GO:0034645//cellular macromolecule biosynthetic process
Unigene0000043	-3.916050419	Down	0.00020378	0.000714337	--	-	-	-
Unigene0000051	-10.51607255	Down	8.98E-07	4.35E-06	--	-	-	-
Unigene0000052	-10.85283541	Down	2.95E-09	1.74E-08	--	-	-	-
Unigene0000055	11.03679083	Up	2.97E-10	1.87E-09	--	-	-	-
Unigene0000103	-4.998512579	Down	2.26E-09	1.34E-08	--	-	-	-
Unigene0000110	11.30013103	Up	5.61E-07	2.76E-06	ribosomal protein L22 [Syzygium cumini]	GO:0009536//plastid;GO:0044391	GO:0003723//RNA binding;GO:0005198//structural molecule activity	GO:0034645//cellular macromolecule biosynthetic process
Unigene0000138	-10.91844364	Down	0.000144908	0.000518875	--	-	-	-
Unigene0000140	10.91173391	Up	1.24E-07	6.48E-07	--	-	-	-
Unigene0000178	-10.26573653	Down	0.000144908	0.000519555	PREDICTED: homeobox-leucine zipper protein ANTHOCYANINLESS 2-like [Glycine max]	GO:0043231//intracellular membrane-bounded organelle	GO:0003677//DNA binding;GO:0001071//nucleic acid binding transcription factor activity	GO:0010468//regulation of gene expression
Unigene0000185	-3.101606072	Down	6.66E-06	2.93E-05	--	-	-	-
Unigene0000263	-10.85733213	Down	0.000144908	0.000519884	vacuolar H+-pyrophosphatase [Halostachys caspica]	GO:0009526//plastid envelope;GO:0005774//vacuolar membrane	GO:0016628//oxidoreductase activity, acting on the CH-CH group of donors, NAD or NADP as acceptor;GO:0016462//pyrophosphatase activity;GO:0015405	GO:0048827//phyllome development;GO:0060918//auxin transport;GO:0006818//hydrogen transport;GO:0006970//response to osmotic stress;GO:0008152//metabolic process
Unigene0000264	10.40929367	Up	5.39E-06	2.40E-05	--	-	-	-
Unigene0000274	10.6342127	Up	5.39E-06	2.40E-05	syringolide-induced protein B13-1-1 [Glycine max]	-	GO:0046914//transition metal ion binding;GO:0016682//oxidoreductase activity, acting on diphenols and related substances as donors, oxygen as acceptor	GO:0008152//metabolic process
Unigene0000309	-10.3175396	Down	7.68E-05	0.000291535	--	-	-	-
Unigene0000349	-10.24050513	Down	0.000273584	0.000940615	PREDICTED: peroxidase 4 [Vitis vinifera]	-	GO:0005506//iron ion binding;GO:0003824//catalytic activity;GO:0016209//antioxidant activity	GO:0008152//metabolic process;GO:0006950//response to stress
Unigene0000372	11.77668708	Up	4.44E-16	4.46E-15	--	-	-	-
Unigene0000406	10.43071514	Up	5.18E-05	0.000202525	--	-	-	-
Unigene0000412	-2.472443768	Down	1.07E-07	5.63E-07	--	-	-	-
Unigene0000460	-10.16767225	Down	7.68E-05	0.000290962	--	-	-	-
Unigene0000481	-10.30791189	Down	6.04E-06	2.67E-05	Ankyrin repeat family protein [Theobroma cacao]	-	-	-
Unigene0000485	11.03232889	Up	5.18E-05	0.000202824	GBP2, guanylate-binding protein [Ectocarpus siliculosus]	-	-	-
Unigene0000486	-3.220905001	Down	0.000114079	0.000418207	--	-	-	-
Unigene0000492	-10.80702704	Down	3.20E-06	1.46E-05	--	-	-	-
Unigene0000514	3.926299924	Up	0.00012823	0.000464999	Cytochrome P450 [Theobroma cacao]	-	GO:0016705//oxidoreductase activity, acting on paired donors, with incorporation or reduction of molecular oxygen;GO:0005506//iron ion binding;GO:0004497//monooxygenase activity	-
Unigene0000557	10.57200776	Up	0.000234356	0.000814588	--	-	-	-
Unigene0000558	-10.48960034	Down	3.20E-06	1.46E-05	--	-	-	-
Unigene0000568	11.04183455	Up	6.07E-09	3.50E-08	Os06g0486800 [Oryza sativa Japonica Group]	GO:0009536//plastid	GO:0016614//oxidoreductase activity, acting on CH-OH group of donors;GO:0000166//nucleotide binding	GO:0006950//response to stress;GO:0008152//metabolic process;GO:0010038//response to metal ion
Unigene0000573	-4.288019197	Down	1.06E-05	4.57E-05	--	-	-	-
Unigene0000588	1.99453466	Up	1.94E-06	9.08E-06	--	-	-	-
Unigene0000589	10.14836447	Up	1.15E-05	4.90E-05	--	-	-	-
Unigene0000613	-10.04145453	Down	0.000144908	0.00051995	PREDICTED: auxin-responsive protein IAA34-like [Vitis vinifera]	-	GO:0001071//nucleic acid binding transcription factor activity	GO:0009725//response to hormone stimulus;GO:0048229//gametophyte development;GO:0050794//regulation of cellular process;GO:0032774;GO:0003006//developmental process involved in reproduction;GO:0010467//gene expression
Unigene0000634	-4.288019197	Down	1.91E-10	1.22E-09	--	-	-	-
Unigene0000636	10.81301586	Up	5.18E-05	0.000202581	--	-	-	-
Unigene0000671	-10.32709281	Down	0.000273584	0.000940843	--	-	-	-
Unigene0000674	-10.40402461	Down	3.74E-08	2.03E-07	PREDICTED: disease resistance protein At4g27190-like [Vitis vinifera]	-	-	-
Unigene0000687	-2.735478174	Down	1.65E-05	6.91E-05	conserved unknown protein [Ectocarpus siliculosus]	-	-	-
Unigene0000691	-11.28796648	Down	4.38E-10	2.72E-09	--	-	-	-
Unigene0000700	-10.66468705	Down	0.000144908	0.00051905	--	-	-	-
Unigene0000723	-10.87565877	Down	4.75E-07	2.36E-06	--	-	-	-
Unigene0000724	-10.69605122	Down	7.68E-05	0.000290404	60S ribosomal protein L37 [Arabidopsis lyrata subsp. lyrata]	GO:0015934//large ribosomal subunit	GO:0043169//cation binding;GO:0003723//RNA binding;GO:0005198//structural molecule activity	GO:0034645//cellular macromolecule biosynthetic process;GO:0022613//ribonucleoprotein complex biogenesis
Unigene0000734	-9.990677672	Down	6.04E-06	2.67E-05	--	-	-	-
Unigene0000740	10.54684174	Up	2.54E-06	1.18E-05	--	-	-	-
Unigene0000745	-4.916050419	Down	7.64E-09	4.38E-08	--	-	-	-
Unigene0000751	11.30794616	Up	4.00E-15	3.85E-14	cytochrome C-1 [Arabidopsis lyrata subsp. lyrata]	GO:0031090//organelle membrane;GO:0043231//intracellular membrane-bounded organelle;GO:0044444//cytoplasmic part;GO:0044425//membrane part	GO:0005506//iron ion binding	GO:0051234//establishment of localization;GO:0006091//generation of precursor metabolites and energy
Unigene0000762	1.649459719	Up	9.91E-05	0.000367488	PREDICTED: probable mitochondrial chaperone BCS1-B-like, partial [Cucumis sativus]	-	GO:0000166//nucleotide binding	-
Unigene0000805	-10.72746417	Down	1.33E-07	6.94E-07	--	-	-	-
Unigene0000807	-10.56360092	Down	0.000273584	0.000941759	--	-	-	-
Unigene0000811	-10.11108872	Down	0.000273584	0.000943635	cytochrome c oxidase subunit II [Haptoglossa heterospora]	GO:0019866//organelle inner membrane;GO:0043231//intracellular membrane-bounded organelle;GO:0031224//intrinsic to membrane	GO:0005506//iron ion binding;GO:0015002//heme-copper terminal oxidase activity	GO:0051234//establishment of localization;GO:0022900//electron transport chain
Unigene0000846	-3.050979999	Down	1.15E-05	4.91E-05	Leucine-rich repeat receptor-like protein kinase family protein isoform 1 [Theobroma cacao]	-	GO:0004672//protein kinase activity	GO:0009987//cellular process;GO:0008152//metabolic process
Unigene0000864	-10.75708065	Down	7.07E-08	3.76E-07	elongation factor EF-2 [Guillardia theta]	GO:0043231//intracellular membrane-bounded organelle	GO:0017111//nucleoside-triphosphatase activity;GO:0008135//translation factor activity, nucleic acid binding;GO:0032561//guanyl ribonucleotide binding	GO:0034645//cellular macromolecule biosynthetic process;GO:0009207
Unigene0000901	-10.41921101	Down	0.000144908	0.000518766	Ankyrin repeat family protein [Theobroma cacao]	-	-	-
Unigene0000902	-10.68377289	Down	3.74E-08	2.04E-07	--	-	-	-
Unigene0000908	4.078303018	Up	8.70E-05	0.00032621	polyprotein-like [Solanum chilense]	-	GO:0005488//binding	-
Unigene0000909	3.029393417	Up	5.88E-05	0.000226368	polyprotein-like [Solanum chilense]	-	GO:0046872//metal ion binding;GO:0005215//transporter activity	-
Unigene0000910	4.786122266	Up	0.000128055	0.000467403	--	-	-	-
Unigene0000919	10.7931163	Up	0.000110225	0.000406661	--	-	-	-
Unigene0000951	10.77703656	Up	0.000234356	0.000814421	hypothetical protein AURANDRAFT_7012, partial [Aureococcus anophagefferens]	-	-	-
Unigene0000971	10.99755795	Up	6.58E-11	4.31E-10	autophagy-like protein 8 [Saprolegnia diclina VS20]	-	-	-
Unigene0000974	-3.916050419	Down	0.00020378	0.000714219	PREDICTED: agglutinin-like [Cicer arietinum]	-	-	-
Unigene0000991	-1.792061702	Down	0.000134812	0.000485817	PREDICTED: mitogen-activated protein kinase kinase kinase A-like [Glycine max]	-	GO:0016301//kinase activity	GO:0009987//cellular process
Unigene0001009	10.63322961	Up	1.19E-06	5.69E-06	--	-	-	-
Unigene0001011	-10.19681859	Down	0.000144908	0.000520016	--	-	-	-
Unigene0001017	-10.73718109	Down	0.000273584	0.000942486	--	-	-	-
Unigene0001025	10.76484857	Up	1.19E-06	5.70E-06	--	-	-	-
Unigene0001036	-10.79286459	Down	2.52E-07	1.28E-06	--	-	-	-
Unigene0001038	-4.076515091	Down	6.61E-09	3.80E-08	Gag-Pol [Ipomoea batatas]	-	GO:0046914//transition metal ion binding;GO:0008289//lipid binding;GO:0003676//nucleic acid binding;GO:0032559	GO:0006259//DNA metabolic process;GO:0006950//response to stress
Unigene0001059	-2.101606072	Down	0.000279396	0.000957571	--	-	-	-
Unigene0001062	10.98704526	Up	5.84E-08	3.12E-07	--	-	-	-
Unigene0001072	-10.18947662	Down	4.07E-05	0.000161568	--	-	-	-
Unigene0001073	1.908378016	Up	0.000169842	0.000602763	PREDICTED: serine/threonine-protein kinase-like protein CCR4-like [Solanum lycopersicum]	-	GO:0042802//identical protein binding;GO:0004672//protein kinase activity;GO:0000166//nucleotide binding	GO:0044237//cellular metabolic process
Unigene0001086	3.341337423	Up	0.000204858	0.000717109	--	-	-	-
Unigene0001095	-2.150515673	Down	0.000175278	0.000620732	--	-	-	-
Unigene0001128	-10.74157956	Down	1.82E-11	1.24E-10	PREDICTED: proline-rich receptor-like protein kinase PERK1-like [Solanum lycopersicum]	-	GO:0016772//transferase activity, transferring phosphorus-containing groups	-
Unigene0001129	3.258875263	Up	0.000276482	0.000948619	--	-	-	-
Unigene0001156	-10.43400802	Down	0.000144908	0.0005205	PREDICTED: LOW QUALITY PROTEIN: formin-like protein 14-like [Cicer arietinum]	-	-	-
Unigene0001169	-10.50634361	Down	0.000273584	0.000940234	Os01g0953100 [Oryza sativa Japonica Group]	-	-	-
Unigene0001170	-10.51761472	Down	0.000273584	0.000940882	Os01g0798800 [Oryza sativa Japonica Group]	-	-	-
Unigene0001193	3.258875263	Up	0.000276482	0.00094835	--	-	-	-
Unigene0001209	-4.529027296	Down	9.68E-07	4.66E-06	PREDICTED: UDP-glycosyltransferase 76F1-like [Fragaria vesca subsp. vesca]	-	GO:0016757//transferase activity, transferring glycosyl groups	-
Unigene0001216	-10.80116172	Down	7.07E-08	3.76E-07	PREDICTED: ankyrin repeat-containing protein At3g12360-like [Solanum lycopersicum]	-	-	-
Unigene0001221	-10.56360092	Down	4.07E-05	0.000161561	40S ribosomal protein S16-1 [Medicago truncatula]	GO:0005840//ribosome;GO:0030312//external encapsulating structure;GO:0009536//plastid	GO:0005198//structural molecule activity	GO:0034645//cellular macromolecule biosynthetic process
Unigene0001232	2.31825381	Up	2.83E-05	0.000114834	--	-	-	-
Unigene0001233	-10.93017293	Down	6.04E-06	2.67E-05	--	-	-	-
Unigene0001238	-10.59343615	Down	1.14E-05	4.90E-05	PREDICTED: TMV resistance protein N-like [Solanum lycopersicum]	-	GO:0005488//binding	-
Unigene0001246	3.230306111	Up	9.06E-05	0.000337706	--	-	-	-
Unigene0001261	10.74888552	Up	0.000234356	0.000815022	--	-	-	-
Unigene0001263	-10.84805431	Down	7.68E-05	0.000291405	small subunit ribosomal protein S12e_1, cytoplasmic [Guillardia theta CCMP2712]	GO:0005840//ribosome;GO:0043231//intracellular membrane-bounded organelle	GO:0005198//structural molecule activity	GO:0050896//response to stimulus;GO:0034645//cellular macromolecule biosynthetic process
Unigene0001292	-10.74943232	Down	3.74E-08	2.03E-07	PREDICTED: TMV resistance protein N-like [Vitis vinifera]	-	-	-
Unigene0001300	-11.04804832	Down	2.95E-09	1.74E-08	PREDICTED: filament-like plant protein 3-like isoform 1 [Vitis vinifera]	GO:0016020//membrane	-	-
Unigene0001301	-10.50167317	Down	1.14E-05	4.89E-05	Structural maintenance of chromosome 1 protein, putative isoform 5 [Theobroma cacao]	-	-	-
Unigene0001306	-3.150515673	Down	0.000198302	0.000697728	--	-	-	-
Unigene0001308	-4.58347508	Down	5.30E-07	2.62E-06	--	-	-	-
Unigene0001313	-10.49411582	Down	4.07E-05	0.000161198	solute carrier family 25 (mitochondrial adenine nucleotide translocator), member 4/5/6/31 [Saprolegnia diclina VS20]	GO:0016020//membrane	-	GO:0006810//transport
Unigene0001335	-10.61888336	Down	0.000144908	0.000520368	PREDICTED: protein IQ-DOMAIN 14-like [Vitis vinifera]	-	-	-
Unigene0001351	10.63547767	Up	2.44E-05	9.97E-05	PREDICTED: proline-rich receptor-like protein kinase PERK8-like [Glycine max]	-	-	-
Unigene0001352	10.92610964	Up	2.44E-05	9.97E-05	--	-	-	-
Unigene0001358	-10.98436503	Down	8.19E-18	8.76E-17	--	-	-	-
Unigene0001367	-10.86007229	Down	2.15E-05	8.90E-05	--	-	-	-
Unigene0001373	10.57818633	Up	0.000234356	0.000815757	--	-	-	-
Unigene0001378	2.078303018	Up	7.60E-05	0.000289084	--	-	-	-
Unigene0001397	9.999428981	Up	0.000234356	0.000814254	--	-	-	-
Unigene0001412	-10.77510503	Down	8.98E-07	4.35E-06	--	-	-	-
Unigene0001420	-10.35209682	Down	4.38E-10	2.72E-09	Citrate-binding protein precursor [Theobroma cacao]	-	-	-
Unigene0001425	3.04588154	Up	0.000112197	0.000412375	--	-	-	-
Unigene0001447	-4.872981697	Down	3.46E-16	3.53E-15	hypothetical protein PRUPE_ppa017808mg [Prunus persica]	-	-	-
Unigene0001449	-10.64582802	Down	6.04E-06	2.67E-05	terpene synthase 1 [Populus trichocarpa]	-	GO:0046872//metal ion binding;GO:0016829//lyase activity	-
Unigene0001450	-3.372908094	Down	2.42E-07	1.23E-06	--	-	-	-
Unigene0001455	-3.491552591	Down	4.48E-08	2.42E-07	--	-	-	-
Unigene0001456	-2.887481267	Down	5.76E-05	0.000222535	--	-	-	-
Unigene0001477	-4.472443768	Down	1.76E-06	8.27E-06	expressed protein [Oryza sativa Japonica Group]	-	-	-
Unigene0001499	-2.944064795	Down	3.37E-05	0.000136124	At2g47010/F14M4.16 [Arabidopsis lyrata subsp. lyrata]	-	-	-
Unigene0001506	10.88896471	Up	5.18E-05	0.000202927	--	-	-	-
Unigene0001532	3.230306111	Up	9.06E-05	0.000337632	--	-	-	-
Unigene0001537	-10.38302868	Down	7.68E-05	0.000291131	--	-	-	-
Unigene0001566	-3.186139583	Down	4.55E-08	2.46E-07	--	-	-	-
Unigene0001574	-3.601177082	Down	8.18E-09	4.68E-08	DNA binding protein, putative [Ricinus communis]	-	-	-
Unigene0001575	1.878365447	Up	3.52E-12	2.57E-11	B12D protein [Theobroma cacao]	GO:0031410//cytoplasmic vesicle	-	-
Unigene0001582	-2.506659483	Down	2.14E-05	8.89E-05	PREDICTED: elongation of fatty acids protein A-like [Cicer arietinum]	-	-	-
Unigene0001587	-11.48960034	Down	3.74E-08	2.03E-07	NBS-containing resistance-like protein [Corylus avellana]	-	-	-
Unigene0001593	-3.998512579	Down	0.000113298	0.000415918	--	-	-	-
Unigene0001594	11.95247558	Up	3.51E-14	3.21E-13	--	-	-	-
Unigene0001598	2.493340517	Up	8.78E-05	0.000327958	--	-	-	-
Unigene0001599	-1.87488123	Down	5.50E-10	3.40E-09	photosystem II3 [Zea mays]	GO:0009521;GO:0043231//intracellular membrane-bounded organelle	-	GO:0044237//cellular metabolic process
Unigene0001601	3.978767344	Up	3.67E-05	0.000146965	--	-	-	-
Unigene0001602	-2.169624496	Down	5.12E-18	5.50E-17	Basic leucine-zipper 42 [Theobroma cacao]	-	GO:0046983//protein dimerization activity	-
Unigene0001618	13.21974372	Up	4.44E-16	4.45E-15	--	-	-	-
Unigene0001626	-1.565553172	Down	5.37E-07	2.65E-06	--	-	-	-
Unigene0001627	11.49985797	Up	5.84E-08	3.13E-07	--	-	-	-
Unigene0001637	-5.947528651	Down	1.03E-35	1.57E-34	--	-	-	-
Unigene0001640	-2.703056696	Down	6.82E-17	7.11E-16	--	-	-	-
Unigene0001642	-2.389302532	Down	1.41E-08	7.93E-08	--	-	-	-
Unigene0001658	1.544870818	Up	1.73E-10	1.10E-09	--	-	-	-
Unigene0001661	4.215806541	Up	0.000128058	0.000465172	--	-	-	-
Unigene0001662	-3.234579938	Down	3.10E-19	3.43E-18	--	-	-	-
Unigene0001670	-4.150515673	Down	3.48E-05	0.000140226	PREDICTED: wall-associated receptor kinase 2-like [Vitis vinifera]	-	-	-
Unigene0001671	-12.52239028	Down	2.89E-25	3.67E-24	component of cytosolic 80S ribosome and 60S large subunit [Volvox carteri f. nagariensis]	GO:0015934//large ribosomal subunit	GO:0046872//metal ion binding;GO:0005198//structural molecule activity	GO:0034645//cellular macromolecule biosynthetic process
Unigene0001672	1.528964427	Up	0.000156903	0.00055869	PREDICTED: uncharacterized protein LOC100795419 [Glycine max]	-	-	-
Unigene0001673	-3.802592369	Down	1.34E-22	1.60E-21	--	-	-	-
Unigene0001685	4.66966329	Up	2.85E-06	1.32E-05	--	-	-	-
Unigene0001686	1.270948096	Up	1.29E-07	6.71E-07	OSJNBa0011F23.6-like protein [Hyacinthus orientalis]	-	-	-
Unigene0001689	12.08171901	Up	4.44E-16	4.49E-15	--	-	-	-
Unigene0001691	2.549924045	Up	6.50E-05	0.000249003	--	-	-	-
Unigene0001696	-1.470133607	Down	2.29E-06	1.06E-05	1-phosphatidylinositol-4,5-bisphosphate phosphodiesterase delta-1 [Theobroma cacao]	-	-	-
Unigene0001702	12.39182613	Up	1.58E-13	1.36E-12	--	-	-	-
Unigene0001705	-5.747450815	Down	7.32E-31	1.03E-29	Os05g0512400 [Oryza sativa Japonica Group]	-	-	-
Unigene0001718	-2.828587578	Down	2.23E-14	2.07E-13	Formin-like protein 18 [Theobroma cacao]	-	-	-
Unigene0001725	-11.68294423	Down	5.51E-17	5.76E-16	40S ribosomal protein S11 [Phytophthora infestans T30-4]	GO:0015935//small ribosomal subunit;GO:0009536//plastid	GO:0003723//RNA binding;GO:0005198//structural molecule activity	GO:0034645//cellular macromolecule biosynthetic process
Unigene0001731	2.682374341	Up	2.85E-06	1.31E-05	--	-	-	-
Unigene0001742	-3.828587578	Down	2.19E-07	1.12E-06	--	-	-	-
Unigene0001747	-2.413550079	Down	9.78E-06	4.23E-05	--	-	-	-
Unigene0001752	-6.038040944	Down	1.45E-19	1.62E-18	PREDICTED: LOW QUALITY PROTEIN: GATA transcription factor 18-like [Vitis vinifera]	-	GO:0005488//binding	GO:0048856//anatomical structure development;GO:0010468//regulation of gene expression;GO:0048580
Unigene0001755	-4.024984791	Down	2.51E-12	1.87E-11	cc-nbs-lrr resistance protein [Populus trichocarpa]	-	-	-
Unigene0001760	-4.320440674	Down	1.05E-10	6.84E-10	PREDICTED: callose synthase 3-like [Cucumis sativus]	GO:0043234//protein complex	GO:0035251//UDP-glucosyltransferase activity	GO:0006074//(1->3)-beta-D-glucan metabolic process
Unigene0001764	-4.150515673	Down	3.48E-05	0.000140219	--	-	-	-
Unigene0001766	2.451520341	Up	1.64E-05	6.89E-05	--	-	-	-
Unigene0001768	-2.872981697	Down	3.41E-06	1.55E-05	PREDICTED: L-ascorbate oxidase-like [Brachypodium distachyon]	-	-	-
Unigene0001770	5.419339935	Up	0.000128055	0.000467302	PREDICTED: uncharacterized protein LOC101310171 [Fragaria vesca subsp. vesca]	-	-	-
Unigene0001776	-4.6359425	Down	2.90E-07	1.46E-06	PREDICTED: zinc finger protein 6-like [Cucumis sativus]	-	GO:0005488//binding	-
Unigene0001779	-11.58501991	Down	1.68E-14	1.57E-13	senescence-associated protein [Picea abies]	-	-	-
Unigene0001782	4.067576611	Up	4.88E-06	2.19E-05	--	-	-	-
Unigene0001786	4.11952568	Up	1.73E-09	1.03E-08	--	-	-	-
Unigene0001787	-1.577048811	Down	2.25E-13	1.90E-12	--	-	-	-
Unigene0001788	1.675190275	Up	7.98E-13	6.23E-12	PREDICTED: formin-like protein 10-like [Cicer arietinum]	GO:0031224//intrinsic to membrane	-	-
Unigene0001792	1.840439188	Up	7.39E-14	6.60E-13	--	-	-	-
Unigene0001793	1.554974262	Up	0	0	PREDICTED: disease resistance response protein 206-like [Fragaria vesca subsp. vesca]	-	-	-
Unigene0001796	-4.076515091	Down	6.61E-09	3.80E-08	--	-	-	-
Unigene0001798	1.88036364	Up	5.42E-10	3.35E-09	--	-	-	-
Unigene0001799	-3.601177082	Down	8.18E-09	4.68E-08	60S ribosomal protein L31 [Chondrus crispus]	GO:0015934//large ribosomal subunit;GO:0016020//membrane;GO:0030312//external encapsulating structure;GO:0009536//plastid	GO:0005198//structural molecule activity	GO:0034645//cellular macromolecule biosynthetic process
Unigene0001801	-2.735478174	Down	1.65E-05	6.91E-05	PREDICTED: myb-related protein Hv1-like [Fragaria vesca subsp. vesca]	-	GO:0003676//nucleic acid binding	-
Unigene0001804	-5.805867501	Down	1.35E-16	1.39E-15	alpha/beta-Hydrolases superfamily protein [Arabidopsis thaliana]	-	GO:0016787//hydrolase activity	-
Unigene0001805	2.349749663	Up	1.78E-08	9.91E-08	--	-	-	-
Unigene0001806	-13.28060578	Down	3.09E-38	4.87E-37	Os04g0498700 [Oryza sativa Japonica Group]	-	-	-
Unigene0001811	4.707465322	Up	3.67E-05	0.000147132	PREDICTED: proline-rich receptor-like protein kinase PERK8-like [Cicer arietinum]	-	-	-
Unigene0001820	-1.90659009	Down	8.60E-05	0.000323244	--	-	-	-
Unigene0001822	-4.271531074	Down	1.48E-19	1.66E-18	PREDICTED: disease resistance protein At4g27190-like [Vitis vinifera]	-	GO:0000166//nucleotide binding	-
Unigene0001823	-2.112796007	Down	2.27E-17	2.40E-16	PREDICTED: disease resistance protein RGA2-like [Cucumis sativus]	-	-	-
Unigene0001826	4.419339935	Up	0.000128055	0.000465521	--	-	-	-
Unigene0001828	-12.39649094	Down	2.92E-17	3.08E-16	pherophorin-C5 protein precursor [Chlamydomonas reinhardtii]	-	GO:0005488//binding;GO:0003909//DNA ligase activity	GO:0006259//DNA metabolic process
Unigene0001829	-14.16729013	Down	2.24E-42	3.73E-41	--	-	-	-
Unigene0001833	-1.067491528	Down	0	0	PREDICTED: 6-phosphogluconate dehydrogenase, decarboxylating 3-like [Fragaria vesca subsp. vesca]	GO:0009532//plastid stroma;GO:0042579//microbody	GO:0016616//oxidoreductase activity, acting on the CH-OH group of donors, NAD or NADP as acceptor;GO:0000166//nucleotide binding;GO:0048037//cofactor binding	GO:0006007//glucose catabolic process;GO:0006970//response to osmotic stress
Unigene0001837	1.908378016	Up	1.19E-06	5.70E-06	--	-	-	-
Unigene0001840	-3.540082485	Down	2.84E-25	3.61E-24	Nuclear transcription factor Y subunit B-5 [Theobroma cacao]	GO:0043231//intracellular membrane-bounded organelle	GO:0003677//DNA binding	GO:0010468//regulation of gene expression
Unigene0001844	-2.129757113	Down	3.84E-16	3.91E-15	--	-	-	-
Unigene0001845	-1.544794612	Down	0.00018199	0.000643616	--	-	-	-
Unigene0001846	13.21074678	Up	4.44E-16	4.48E-15	--	-	-	-
Unigene0001848	-11.48240484	Down	9.67E-12	6.72E-11	vesicle-associated membrane protein 7B [Arabidopsis lyrata subsp. lyrata]	GO:0043231//intracellular membrane-bounded organelle;GO:0031967;GO:0005911//cell-cell junction;GO:0044444//cytoplasmic part;GO:0031090//organelle membrane	GO:0005488//binding	GO:0009725//response to hormone stimulus;GO:0006405//RNA export from nucleus;GO:0006612//protein targeting to membrane;GO:0000919//cell plate assembly
Unigene0001851	4.491509685	Up	0	0	--	-	-	-
Unigene0001853	-1.54775035	Down	1.53E-25	1.94E-24	PREDICTED: aspartyl-tRNA synthetase, cytoplasmic-like [Glycine max]	GO:0044424//intracellular part	GO:0004812//aminoacyl-tRNA ligase activity;GO:0032559	GO:0006418//tRNA aminoacylation for protein translation
Unigene0001857	11.63953304	Up	2.64E-07	1.34E-06	Os07g0160300 [Oryza sativa Japonica Group]	-	-	-
Unigene0001863	-1.188406704	Down	0	0	PREDICTED: cyclic nucleotide-gated channel cone photoreceptor subunit alpha-like [Cicer arietinum]	GO:0043231//intracellular membrane-bounded organelle;GO:0016020//membrane	-	-
Unigene0001864	-11.83619049	Down	5.51E-17	5.76E-16	putative eyespot globule-associated protein 1 [Spermatozopsis similis]	-	-	-
Unigene0001865	3.908378016	Up	2.27E-05	9.37E-05	--	-	-	-
Unigene0001866	-1.352149534	Down	6.59E-08	3.51E-07	--	-	-	-
Unigene0001867	1.849484327	Up	0.000140427	0.000505089	--	-	-	-
Unigene0001871	1.625978285	Up	9.81E-08	5.17E-07	--	-	-	-
Unigene0001875	2.573510866	Up	1.43E-05	6.02E-05	--	-	-	-
Unigene0001880	-11.90108002	Down	3.74E-08	2.03E-07	PREDICTED: disease resistance protein RGA2-like [Cucumis sativus]	-	GO:0016787//hydrolase activity	-
Unigene0001881	4.08266821	Up	3.10E-09	1.82E-08	--	-	-	-
Unigene0001882	-5.352149534	Down	4.85E-56	9.33E-55	--	-	-	-
Unigene0001883	-11.99093769	Down	2.95E-09	1.74E-08	--	-	-	-
Unigene0001884	-4.64876654	Down	2.69E-26	3.48E-25	S18.A ribosomal protein [Jatropha curcas]	GO:0043231//intracellular membrane-bounded organelle;GO:0030312//external encapsulating structure;GO:0015935//small ribosomal subunit;GO:0005911//cell-cell junction;GO:0031090//organelle membrane	GO:0003676//nucleic acid binding;GO:0005198//structural molecule activity	GO:0034645//cellular macromolecule biosynthetic process
Unigene0001886	1.876284386	Up	7.39E-14	6.60E-13	2-nonaprenyl-3-methyl-6-methoxy-1,4-benzoquinol hydroxylase [Theobroma cacao]	-	-	-
Unigene0001889	-2.765022449	Down	1.94E-33	2.86E-32	--	-	-	-
Unigene0001890	-9.248195952	Down	0.000144908	0.000520478	--	-	-	-
Unigene0001895	2.87185214	Up	2.28E-05	9.36E-05	--	-	-	-
Unigene0001900	-4.288019197	Down	1.06E-05	4.57E-05	PREDICTED: TMV resistance protein N-like [Cicer arietinum]	-	GO:0032559	GO:0050896//response to stimulus
Unigene0001913	-11.35595946	Down	4.38E-10	2.72E-09	class II chitinase [Vaccinium corymbosum]	GO:0043231//intracellular membrane-bounded organelle;GO:0016020//membrane	GO:0004563//beta-N-acetylhexosaminidase activity;GO:0030247//polysaccharide binding;GO:0004568//chitinase activity	GO:0006952//defense response;GO:0010038//response to metal ion;GO:0006026;GO:0005996//monosaccharide metabolic process;GO:0009873//ethylene mediated signaling pathway
Unigene0001914	11.39361317	Up	4.44E-16	4.47E-15	--	-	-	-
Unigene0001918	-4.220905001	Down	1.92E-05	8.02E-05	--	-	-	-
Unigene0001921	-10.85423289	Down	7.68E-05	0.000290741	--	-	-	-
Unigene0001928	-2.828587578	Down	9.80E-05	0.000363788	--	-	-	-
Unigene0001929	-11.42646075	Down	3.45E-11	2.30E-10	--	-	-	-
Unigene0001930	-3.828587578	Down	1.47E-10	9.46E-10	vegetative cell wall protein [Chlamydomonas incerta]	-	-	-
Unigene0001937	2.533982501	Up	1.46E-05	6.16E-05	--	-	-	-
Unigene0001940	-10.90463784	Down	3.20E-06	1.46E-05	--	-	-	-
Unigene0001954	3.258875263	Up	2.27E-05	9.36E-05	--	-	-	-
Unigene0001955	-1.986128855	Down	5.33E-07	2.63E-06	ribonuclease H-like protein [Arabidopsis thaliana]	-	-	-
Unigene0001957	11.1653176	Up	2.64E-07	1.34E-06	--	-	-	-
Unigene0001960	-11.07077126	Down	6.04E-06	2.67E-05	--	-	-	-
Unigene0001961	3.926299924	Up	0.00012823	0.00046496	--	-	-	-
Unigene0001963	-11.28796648	Down	3.20E-06	1.46E-05	--	-	-	-
Unigene0001965	-1.251799009	Down	0.000285694	0.000977183	--	-	-	-
Unigene0001970	11.26869534	Up	7.44E-14	6.63E-13	predicted protein [Physcomitrella patens subsp. patens]	-	-	-
Unigene0001977	-5.805867501	Down	1.35E-16	1.39E-15	--	-	-	-
Unigene0001985	2.171412422	Up	9.08E-05	0.00033838	--	-	-	-
Unigene0002002	-1.741124737	Down	1.40E-06	6.63E-06	PREDICTED: U-box domain-containing protein 27-like [Cicer arietinum]	GO:0043234//protein complex	GO:0019787//small conjugating protein ligase activity	GO:0009743//response to carbohydrate stimulus;GO:0032446//protein modification by small protein conjugation
Unigene0002014	-3.686568573	Down	1.24E-06	5.90E-06	--	-	-	-
Unigene0002016	1.625130389	Up	9.01E-07	4.36E-06	--	-	-	-
Unigene0002018	-11.7146669	Down	1.23E-10	7.93E-10	PREDICTED: beta-glucosidase 13-like [Fragaria vesca subsp. vesca]	-	GO:0004553//hydrolase activity, hydrolyzing O-glycosyl compounds;GO:0043167//ion binding	GO:0044238//primary metabolic process
Unigene0002021	-3.998512579	Down	0.000113298	0.000415793	--	-	-	-
Unigene0002022	1.351984668	Up	8.53E-06	3.71E-05	--	-	-	-
Unigene0002024	-2.101606072	Down	0.000279396	0.000957339	PREDICTED: UPF0481 protein At3g47200-like [Solanum lycopersicum]	-	-	-
Unigene0002030	1.879231671	Up	1.86E-06	8.69E-06	--	-	-	-
Unigene0002033	4.341337423	Up	0.000128056	0.000465462	--	-	-	-
Unigene0002034	-12.13370291	Down	3.29E-51	6.05E-50	ATP synthase F0 subunit 9 [Pythium ultimum]	GO:0031224//intrinsic to membrane;GO:0043231//intracellular membrane-bounded organelle;GO:0033177//proton-transporting two-sector ATPase complex, proton-transporting domain;GO:0031090//organelle membrane	GO:0015077//monovalent inorganic cation transmembrane transporter activity;GO:0003824//catalytic activity;GO:0032559	GO:0006754//ATP biosynthetic process;GO:0015988//energy coupled proton transport, against electrochemical gradient
Unigene0002039	-2.703056696	Down	1.73E-07	8.93E-07	--	-	-	-
Unigene0002049	-11.7158762	Down	8.19E-18	8.76E-17	PREDICTED: 40S ribosomal protein S4-like [Cucumis sativus]	GO:0005840//ribosome;GO:0016020//membrane;GO:0009536//plastid	GO:0003676//nucleic acid binding;GO:0005198//structural molecule activity	GO:0034645//cellular macromolecule biosynthetic process
Unigene0002050	3.630844041	Up	0.000133346	0.00048125	--	-	-	-
Unigene0002064	-10.56360092	Down	0.000144908	0.000519335	--	-	-	-
Unigene0002076	-3.529027296	Down	3.97E-13	3.23E-12	--	-	-	-
Unigene0002077	-4.106572325	Down	3.83E-21	4.44E-20	PREDICTED: uncharacterized protein LOC101291306 [Fragaria vesca subsp. vesca]	-	-	-
Unigene0002080	-3.220905001	Down	6.86E-12	4.83E-11	--	-	-	-
Unigene0002089	-3.413550079	Down	1.38E-07	7.17E-07	myb transcription factor [Humulus lupulus]	-	-	-
Unigene0002092	3.630844041	Up	0.000133346	0.000481619	hypothetical protein PRUPE_ppa018001mg [Prunus persica]	-	-	-
Unigene0002093	2.493340517	Up	1.66E-06	7.81E-06	--	-	-	-
Unigene0002096	-3.320440674	Down	5.01E-09	2.91E-08	C-type mannose receptor 2 [Theobroma cacao]	-	-	-
Unigene0002098	-4.288019197	Down	1.91E-10	1.22E-09	ARM repeat superfamily protein isoform 1 [Theobroma cacao]	GO:0043234//protein complex	-	-
Unigene0002111	-10.9202347	Down	2.95E-09	1.74E-08	N1-D protein [Linum usitatissimum]	-	-	-
Unigene0002116	12.9644682	Up	4.44E-16	4.48E-15	--	-	-	-
Unigene0002118	-11.09728292	Down	4.07E-05	0.000161326	--	-	-	-
Unigene0002119	-11.48257991	Down	5.12E-12	3.67E-11	--	-	-	-
Unigene0002121	2.145417213	Up	3.42E-07	1.72E-06	ERF8 [Gossypium hirsutum]	GO:0043231//intracellular membrane-bounded organelle	GO:0003676//nucleic acid binding;GO:0001071//nucleic acid binding transcription factor activity	GO:0010468//regulation of gene expression;GO:0032774
Unigene0002125	1.812958451	Up	3.92E-09	2.29E-08	--	-	-	-
Unigene0002128	-4.759324916	Down	7.15E-15	6.81E-14	--	-	-	-
Unigene0002133	-2.041581301	Down	1.02E-11	7.11E-11	--	-	-	-
Unigene0002142	-11.04844378	Down	7.07E-08	3.76E-07	50S ribosomal protein L18Ae [Saprolegnia diclina VS20]	GO:0030529//ribonucleoprotein complex	GO:0016772//transferase activity, transferring phosphorus-containing groups;GO:0005198//structural molecule activity	GO:0034645//cellular macromolecule biosynthetic process;GO:0044267//cellular protein metabolic process
Unigene0002155	-1.932924238	Down	2.40E-05	9.84E-05	--	-	-	-
Unigene0002161	-10.74851864	Down	0.000144908	0.000519291	--	-	-	-
Unigene0002176	10.92182934	Up	2.86E-09	1.69E-08	--	-	-	-
Unigene0002180	1.790322255	Up	1.49E-05	6.28E-05	--	-	-	-
Unigene0002183	-3.443297422	Down	8.13E-19	8.93E-18	apocytochrome b (mitochondrion) [Achlya hypogyna]	GO:0016020//membrane	-	GO:0055114//oxidation-reduction process
Unigene0002188	-11.57448924	Down	2.32E-10	1.47E-09	40S ribosomal protein [Saprolegnia diclina VS20]	GO:0015935//small ribosomal subunit;GO:0016020//membrane	GO:0043169//cation binding;GO:0005198//structural molecule activity	GO:0034645//cellular macromolecule biosynthetic process;GO:0022613//ribonucleoprotein complex biogenesis
Unigene0002201	-3.58347508	Down	3.89E-06	1.76E-05	--	-	-	-
Unigene0002224	-11.51749435	Down	1.13E-13	9.89E-13	--	-	-	-
Unigene0002225	-11.60799504	Down	6.45E-19	7.10E-18	cytoskeletal protein [Euglena gracilis]	-	-	-
Unigene0002230	-3.594122324	Down	7.28E-14	6.50E-13	--	-	-	-
Unigene0002248	11.7251431	Up	2.75E-08	1.51E-07	--	-	-	-
Unigene0002250	2.493340517	Up	8.78E-05	0.000328016	--	-	-	-
Unigene0002252	-10.88725576	Down	8.98E-07	4.35E-06	Condensin complex subunit 2 isoform 4 [Theobroma cacao]	-	-	GO:0009987//cellular process
Unigene0002264	-2.288019197	Down	4.21E-05	0.000166599	--	-	-	-
Unigene0002273	-2.472443768	Down	0.000212626	0.000742922	--	-	-	-
Unigene0002289	-2.686568573	Down	2.77E-05	0.000112581	--	-	-	-
Unigene0002290	-2.453078443	Down	5.97E-06	2.64E-05	PREDICTED: L-type lectin-domain containing receptor kinase IV.1-like [Glycine max]	GO:0044464//cell part;GO:0016020//membrane	GO:0004674//protein serine/threonine kinase activity;GO:0030246//carbohydrate binding;GO:0032559	GO:0007167//enzyme linked receptor protein signaling pathway;GO:0006796//phosphate-containing compound metabolic process;GO:0010033//response to organic substance;GO:0006464//protein modification process
Unigene0002292	-3.352149534	Down	3.74E-05	0.00014929	PREDICTED: G-type lectin S-receptor-like serine/threonine-protein kinase RLK1 [Vitis vinifera]	-	GO:0030246//carbohydrate binding;GO:0004672//protein kinase activity;GO:0032559	GO:0006464//protein modification process
Unigene0002293	-1.807213927	Down	4.03E-07	2.01E-06	--	-	-	-
Unigene0002300	-4.872981697	Down	1.40E-08	7.88E-08	similar to cytochrome c [Cyanidioschyzon merolae strain 10D]	GO:0044425//membrane part;GO:0044446//intracellular organelle part;GO:0005739//mitochondrion	GO:0005506//iron ion binding	GO:0051234//establishment of localization;GO:0006091//generation of precursor metabolites and energy
Unigene0002301	-5.443297422	Down	1.08E-24	1.36E-23	PREDICTED: filament-like plant protein 4-like [Cucumis sativus]	-	-	-
Unigene0002302	-3.288019197	Down	6.54E-05	0.000250571	--	-	-	-
Unigene0002306	11.86212526	Up	4.44E-16	4.44E-15	--	-	-	-
Unigene0002315	3.87185214	Up	0.000128402	0.000465406	--	-	-	-
Unigene0002318	3.393804843	Up	8.75E-05	0.000326922	--	-	-	-
Unigene0002323	-11.47329853	Down	7.61E-13	5.97E-12	Ribosomal protein L18 [Theobroma cacao]	GO:0015934//large ribosomal subunit;GO:0016020//membrane;GO:0009536//plastid	GO:0005198//structural molecule activity	GO:0034645//cellular macromolecule biosynthetic process
Unigene0002324	-10.61110135	Down	0.000273584	0.000943021	component of cytosolic 80S ribosome and 60S large subunit [Volvox carteri f. nagariensis]	GO:0031090//organelle membrane;GO:0015934//large ribosomal subunit;GO:0009536//plastid	GO:0005488//binding;GO:0005198//structural molecule activity	GO:0034645//cellular macromolecule biosynthetic process
Unigene0002332	-5.220905001	Down	5.75E-11	3.79E-10	cytochrome c oxidase subunit 3 (mitochondrion) [Achlya hypogyna]	GO:0016020//membrane	GO:0015002//heme-copper terminal oxidase activity	GO:0022904//respiratory electron transport chain
Unigene0002333	-4.413550079	Down	3.21E-06	1.46E-05	cytochrome c oxidase subunit 3 [Plocamiocolax pulvinata]	-	-	-
Unigene0002334	-3.496966087	Down	2.07E-17	2.19E-16	PREDICTED: expansin-like B1-like [Glycine max]	-	-	-
Unigene0002335	-4.220905001	Down	1.92E-05	8.01E-05	--	-	-	-
Unigene0002339	-5.850955391	Down	3.90E-17	4.10E-16	PREDICTED: arabinogalactan peptide 20 [Vitis vinifera]	-	-	-
Unigene0002346	-4.828587578	Down	2.58E-08	1.42E-07	--	-	-	-
Unigene0002350	-11.66857048	Down	1.32E-15	1.30E-14	ribosomal protein L24 [Chondrus crispus]	GO:0043229//intracellular organelle	-	-
Unigene0002379	2.171412422	Up	1.02E-07	5.34E-07	--	-	-	-
Unigene0002384	11.34551094	Up	1.19E-06	5.70E-06	--	-	-	-
Unigene0002385	11.44580688	Up	2.75E-08	1.51E-07	--	-	-	-
Unigene0002392	4.258875263	Up	0.000128057	0.000465287	--	-	-	-
Unigene0002394	-10.92010925	Down	1.33E-07	6.93E-07	--	-	-	-
Unigene0002399	-11.58546036	Down	3.71E-16	3.78E-15	--	-	-	-
Unigene0002401	-3.916050419	Down	0.00020378	0.000714987	PREDICTED: protein PLANT CADMIUM RESISTANCE 2-like [Fragaria vesca subsp. vesca]	-	-	-
Unigene0002403	4.016902473	Up	8.26E-06	3.60E-05	--	-	-	-
Unigene0002405	-2.376075373	Down	1.24E-10	8.02E-10	expressed protein [Oryza sativa Japonica Group]	-	-	-
Unigene0002407	1.625978285	Up	9.81E-08	5.17E-07	--	-	-	-
Unigene0002412	11.95133125	Up	4.44E-16	4.47E-15	--	-	-	-
Unigene0002418	-12.52508943	Down	3.12E-30	4.35E-29	40S ribosomal protein S8 [Saprolegnia diclina VS20]	GO:0030529//ribonucleoprotein complex	GO:0005198//structural molecule activity	GO:0034645//cellular macromolecule biosynthetic process
Unigene0002419	-11.74802549	Down	1.33E-07	6.93E-07	ribosomal protein S8 [Cyanidioschyzon merolae]	-	-	-
Unigene0002423	-3.707733183	Down	7.39E-21	8.52E-20	--	-	-	-
Unigene0002424	-2.981539501	Down	9.47E-28	1.26E-26	PREDICTED: probably inactive leucine-rich repeat receptor-like protein kinase At5g48380-like [Fragaria vesca subsp. vesca]	-	-	-
Unigene0002426	-11.32324196	Down	1.14E-05	4.90E-05	60S ribosomal protein L144 [Brassica rapa subsp. pekinensis]	GO:0015934//large ribosomal subunit	GO:0005198//structural molecule activity	GO:0034645//cellular macromolecule biosynthetic process
Unigene0002428	-11.19163215	Down	2.15E-05	8.92E-05	--	-	-	-
Unigene0002435	4.614355918	Up	1.00E-07	5.26E-07	Uncharacterized protein TCM_035479 [Theobroma cacao]	-	-	-
Unigene0002443	-1.6359425	Down	3.89E-07	1.95E-06	PREDICTED: 5'-adenylylsulfate reductase-like 5-like [Cicer arietinum]	-	-	-
Unigene0002445	-11.11108872	Down	2.15E-05	8.92E-05	--	-	-	-
Unigene0002447	-2.601177082	Down	8.02E-07	3.90E-06	--	-	-	-
Unigene0002453	-10.59429772	Down	7.68E-05	0.000291418	--	-	-	-
Unigene0002454	-2.529027296	Down	0.000128489	0.000465285	--	-	-	-
Unigene0002457	-11.25855605	Down	3.45E-11	2.30E-10	40S ribosomal protein S14 [Ectocarpus siliculosus]	GO:0005840//ribosome;GO:0016020//membrane;GO:0009536//plastid	GO:0003723//RNA binding;GO:0005198//structural molecule activity	GO:0034645//cellular macromolecule biosynthetic process
Unigene0002470	10.90202086	Up	5.18E-05	0.000202516	Oxidoreductase, zinc-binding dehydrogenase family protein [Theobroma cacao]	-	-	-
Unigene0002471	-11.17375958	Down	3.45E-11	2.30E-10	--	-	-	-
Unigene0002474	3.521909669	Up	3.67E-05	0.000147201	--	-	-	-
Unigene0002485	-11.446956	Down	3.20E-06	1.46E-05	--	-	-	-
Unigene0002490	2.125608732	Up	4.78E-05	0.000187917	--	-	-	-
Unigene0002493	-4.076515091	Down	6.29E-05	0.000241387	--	-	-	-
Unigene0002519	-2.703056696	Down	0.00028023	0.00095981	--	-	-	-
Unigene0002528	-11.461944	Down	2.95E-09	1.74E-08	--	-	-	-
Unigene0002531	3.493340517	Up	0.00014836	0.000529805	--	-	-	-
Unigene0002537	2.300695439	Up	1.26E-05	5.36E-05	cellulose synthase 4 [Eucalyptus grandis]	GO:0016020//membrane	GO:0046872//metal ion binding;GO:0016757//transferase activity, transferring glycosyl groups	GO:0070882
Unigene0002541	2.210940786	Up	8.85E-06	3.84E-05	--	-	-	-
Unigene0002554	-2.735478174	Down	1.65E-05	6.91E-05	--	-	-	-
Unigene0002557	-11.27133581	Down	5.56E-09	3.21E-08	Glycosyl hydrolase family protein [Theobroma cacao]	GO:0005576//extracellular region;GO:0005618//cell wall;GO:0009536//plastid	GO:0015926//glucosidase activity	GO:0044238//primary metabolic process
Unigene0002561	11.18852499	Up	5.39E-06	2.40E-05	PREDICTED: glutaredoxin-C1-like [Solanum lycopersicum]	GO:0044424//intracellular part	GO:0015036//disulfide oxidoreductase activity	GO:0019725//cellular homeostasis
Unigene0002562	10.81971051	Up	0.000110225	0.000405779	glutaredoxin [Phytophthora infestans T30-4]	-	GO:0016491//oxidoreductase activity	GO:0009987//cellular process
Unigene0002564	11.45242614	Up	1.19E-06	5.70E-06	Receptor lectin kinase [Theobroma cacao]	-	-	-
Unigene0002565	-2.767187033	Down	0.000166018	0.000590204	--	-	-	-
Unigene0002568	-4.076515091	Down	6.29E-05	0.000241321	Histone superfamily protein [Theobroma cacao]	-	-	-
Unigene0002569	-11.58372252	Down	1.96E-16	2.02E-15	40S ribosomal protein S13 [Saprolegnia diclina VS20]	-	-	-
Unigene0002578	2.795903287	Up	2.29E-05	9.40E-05	--	-	-	-
Unigene0002579	2.849484327	Up	3.74E-05	0.000149321	DegP protease 10 isoform 5 [Theobroma cacao]	-	-	-
Unigene0002585	3.944001926	Up	8.70E-05	0.000325734	--	-	-	-
Unigene0002587	1.049421898	Up	0.000272612	0.00094055	--	-	-	-
Unigene0002590	-10.65888143	Down	0.000144908	0.000519028	--	-	-	-
Unigene0002591	-11.24674382	Down	1.14E-05	4.89E-05	--	-	-	-
Unigene0002592	-11.24112403	Down	1.31E-23	1.61E-22	Receptor of activated protein kinase C 1A, component of 40S small ribosomal subunit [Ostreococcus lucimarinus CCE9901]	-	-	-
Unigene0002613	-3.288019197	Down	6.54E-05	0.000250548	--	-	-	-
Unigene0002622	-2.441030815	Down	2.07E-21	2.42E-20	Uncharacterized protein TCM_037899 [Theobroma cacao]	-	-	-
Unigene0002626	11.96743976	Up	4.44E-16	4.51E-15	--	-	-	-
Unigene0002634	-11.9573793	Down	1.22E-18	1.33E-17	60S acidic ribosomal protein P1 [Zea mays]	-	-	-
Unigene0002636	4.756374923	Up	0.000128055	0.00046582	--	-	-	-
Unigene0002638	-2.998512579	Down	9.01E-10	5.49E-09	--	-	-	-
Unigene0002646	-1.431928608	Down	3.10E-06	1.42E-05	WRKY71 [Vitis amurensis]	-	-	-
Unigene0002648	-10.61888336	Down	1.69E-06	7.97E-06	--	-	-	-
Unigene0002649	-12.22656594	Down	7.61E-13	5.97E-12	PREDICTED: phospholipase A1-IIbeta-like [Fragaria vesca subsp. vesca]	-	-	-
Unigene0002653	-4.038040944	Down	1.19E-08	6.70E-08	--	-	-	-
Unigene0002654	4.141038773	Up	9.54E-07	4.60E-06	--	-	-	-
Unigene0002655	4.201159765	Up	8.70E-05	0.00032608	--	-	-	-
Unigene0002663	-1.828587578	Down	0.000204596	0.000716901	PREDICTED: agglutinin-like [Cicer arietinum]	-	-	-
Unigene0002672	-11.64160343	Down	4.71E-15	4.53E-14	60S ribosomal protein L9 [Zea mays]	-	-	-
Unigene0002676	-11.10080208	Down	1.44E-12	1.09E-11	--	-	-	-
Unigene0002684	-3.472443768	Down	1.21E-05	5.16E-05	ankyrin repeat-containing protein [Arabidopsis thaliana]	-	-	-
Unigene0002688	-3.101606072	Down	6.66E-06	2.93E-05	PREDICTED: probable non-specific lipid-transfer protein AKCS9-like [Vitis vinifera]	-	-	-
Unigene0002696	-2.472443768	Down	0.000212626	0.000743044	PREDICTED: probable mitochondrial chaperone BCS1-B-like [Solanum lycopersicum]	-	-	-
Unigene0002703	-2.529027296	Down	0.000128489	0.000465324	PREDICTED: 7-dehydrocholesterol reductase-like [Vitis vinifera]	-	-	-
Unigene0002707	-3.872981697	Down	1.23E-07	6.42E-07	--	-	-	-
Unigene0002710	-2.6359425	Down	5.60E-10	3.46E-09	PREDICTED: ankyrin repeat-containing protein At3g12360-like [Fragaria vesca subsp. vesca]	-	-	-
Unigene0002711	10.88983145	Up	1.15E-05	4.91E-05	--	-	-	-
Unigene0002714	-10.44050579	Down	0.000273584	0.000942753	--	-	-	-
Unigene0002716	-10.65232984	Down	7.68E-05	0.000290612	ATP synthase subunit alpha [Medicago truncatula]	-	-	-
Unigene0002718	-6.132368326	Down	7.56E-41	1.23E-39	caffeic O-methyltransferase1 [Eucalyptus camaldulensis]	-	-	-
Unigene0002720	11.11081568	Up	2.44E-05	9.97E-05	--	-	-	-
Unigene0002721	-2.269160169	Down	1.16E-05	4.95E-05	--	-	-	-
Unigene0002727	-2.551053602	Down	1.30E-05	5.50E-05	PREDICTED: josephin-like protein-like [Glycine max]	-	-	-
Unigene0002728	-11.80909351	Down	3.99E-21	4.63E-20	small subunit ribosomal protein S7e_1, cytoplasmic [Guillardia theta CCMP2712]	-	-	-
Unigene0002732	-11.1297044	Down	1.14E-05	4.89E-05	--	-	-	-
Unigene0002739	4.630844041	Up	0.000128055	0.00046604	--	-	-	-
Unigene0002742	11.05784567	Up	1.24E-07	6.48E-07	--	-	-	-
Unigene0002747	-12.24674382	Down	1.65E-30	2.31E-29	--	-	-	-
Unigene0002750	-3.828587578	Down	2.19E-07	1.12E-06	40S ribosomal protein S16 [Phytophthora infestans T30-4]	-	-	-
Unigene0002751	-3.372908094	Down	2.42E-07	1.23E-06	--	-	-	-
Unigene0002764	-11.25353298	Down	1.14E-05	4.90E-05	--	-	-	-
Unigene0002765	-11.36527221	Down	3.20E-06	1.46E-05	CC-NBS-LRR class disease resistance protein [Glycine max]	-	-	-
Unigene0002768	-12.02580353	Down	5.99E-14	5.39E-13	--	-	-	-
Unigene0002770	-10.84914273	Down	2.15E-05	8.90E-05	--	-	-	-
Unigene0002780	-11.2491085	Down	1.44E-12	1.09E-11	--	-	-	-
Unigene0002786	1.673912763	Up	0.000244446	0.000847127	--	-	-	-
Unigene0002800	10.88842326	Up	0.000110225	0.00040599	--	-	-	-
Unigene0002805	-11.0292645	Down	1.05E-08	5.95E-08	ribosomal protein S20 (ISS) [Ostreococcus tauri]	-	-	-
Unigene0002808	-11.04822869	Down	6.04E-06	2.68E-05	Os01g0798800 [Oryza sativa Japonica Group]	-	-	-
Unigene0002809	10.71823763	Up	1.19E-06	5.70E-06	--	-	-	-
Unigene0002811	-2.998512579	Down	1.97E-05	8.21E-05	chlorophyll a-b binding protein 6A [Zea mays]	-	-	-
Unigene0002816	-10.76545383	Down	4.71E-15	4.52E-14	translation initiation factor eIF-5A [Arabidopsis thaliana]	-	-	-
Unigene0002824	-11.25693958	Down	9.67E-12	6.72E-11	--	-	-	-
Unigene0002828	-11.03180908	Down	2.30E-18	2.49E-17	Os03g0841600 [Oryza sativa Japonica Group]	-	-	-
Unigene0002832	11.24520808	Up	6.66E-16	6.59E-15	--	-	-	-
Unigene0002840	-3.773446024	Down	4.26E-16	4.33E-15	PREDICTED: MLO-like protein 4-like [Fragaria vesca subsp. vesca]	-	-	-
Unigene0002841	-2.767187033	Down	0.000166018	0.00059018	TLP domain class transcription factor [Malus domestica]	-	-	-
Unigene0002846	-10.926171	Down	1.14E-05	4.89E-05	PREDICTED: probable carboxylesterase 2 [Vitis vinifera]	-	-	-
Unigene0002848	-3.413550079	Down	2.13E-05	8.85E-05	--	-	-	-
Unigene0002855	-10.39488168	Down	0.000144908	0.000518416	Nbs-lrr resistance protein [Theobroma cacao]	-	-	-
Unigene0002863	1.466868306	Up	2.50E-05	0.000102178	PREDICTED: uncharacterized LOC101215886 [Cucumis sativus]	-	-	-
Unigene0002869	-3.955443858	Down	1.75E-60	3.52E-59	--	-	-	-
Unigene0002871	2.001487421	Up	6.34E-05	0.000243059	--	-	-	-
Unigene0002873	1.172014021	Up	1.22E-11	8.40E-11	--	-	-	-
Unigene0002884	-2.998512579	Down	1.97E-05	8.20E-05	--	-	-	-
Unigene0002886	-11.12347244	Down	1.14E-05	4.89E-05	--	-	-	-
Unigene0002887	-4.413550079	Down	3.21E-06	1.47E-05	--	-	-	-
Unigene0002893	-3.150515673	Down	3.85E-06	1.75E-05	--	-	-	-
Unigene0002898	4.258875263	Up	0.000128057	0.000465267	GbVe [Gossypium barbadense]	-	-	-
Unigene0002908	11.31997585	Up	1.24E-07	6.48E-07	60S ribosomal protein L13a-2 [Zea mays]	-	-	-
Unigene0002909	-6.50101292	Down	3.69E-27	4.85E-26	Glycosyl hydrolase superfamily protein [Theobroma cacao]	-	-	-
Unigene0002924	-11.54067453	Down	4.75E-07	2.36E-06	--	-	-	-
Unigene0002929	-11.48479936	Down	5.56E-09	3.21E-08	BZIP transcription factor family protein isoform 1 [Theobroma cacao]	-	-	-
Unigene0002931	2.900764832	Up	1.78E-08	9.91E-08	cytokinin biosynthetic isopentenyltransferase [Populus trichocarpa]	-	-	-
Unigene0002935	-3.038040944	Down	4.01E-07	2.00E-06	PREDICTED: U-box domain-containing protein 33-like isoform X2 [Cicer arietinum]	-	-	-
Unigene0002937	11.03952439	Up	2.86E-09	1.69E-08	PREDICTED: 1,2-dihydroxy-3-keto-5-methylthiopentene dioxygenase 3 [Vitis vinifera]	-	-	-
Unigene0002942	-3.220905001	Down	2.63E-08	1.45E-07	Group 2 isoform 2 [Theobroma cacao]	-	-	-
Unigene0002946	-10.73624031	Down	0.000144908	0.000518394	--	-	-	-
Unigene0002960	2.44641947	Up	1.78E-15	1.73E-14	--	-	-	-
Unigene0002970	3.258875263	Up	0.000276482	0.000948849	PREDICTED: probable leucine-rich repeat receptor-like protein kinase At5g49770-like [Cucumis sativus]	-	-	-
Unigene0002977	-1.640044153	Down	4.88E-224	1.93E-222	PREDICTED: mitochondrial import inner membrane translocase subunit Tim13 [Vitis vinifera]	-	-	-
Unigene0002978	1.826479161	Up	1.40E-13	1.21E-12	--	-	-	-
Unigene0002982	-4.472443768	Down	1.76E-06	8.28E-06	Os08g0521000 [Oryza sativa Japonica Group]	-	-	-
Unigene0002984	-10.34911912	Down	8.98E-07	4.35E-06	PREDICTED: uncharacterized LOC101209677, partial [Cucumis sativus]	-	-	-
Unigene0002986	-10.80761339	Down	4.75E-07	2.36E-06	--	-	-	-
Unigene0002987	-11.08454693	Down	1.05E-08	5.95E-08	Homeodomain-like superfamily protein [Theobroma cacao]	-	-	-
Unigene0002997	-2.890697428	Down	9.07E-294	4.11E-292	Histidine-containing phosphotransfer protein 1 isoform 1 [Theobroma cacao]	-	-	-
Unigene0003001	-3.6359425	Down	2.20E-06	1.02E-05	--	-	-	-
Unigene0003006	-3.061978998	Down	5.71E-253	2.41E-251	phi class glutathione S-transferase protein [Bruguiera gymnorhiza]	-	-	-
Unigene0003010	-11.68814602	Down	3.71E-16	3.78E-15	Translation protein SH3-like family protein [Theobroma cacao]	-	-	-
Unigene0003017	2.222038495	Up	5.82E-05	0.000224288	--	-	-	-
Unigene0003019	11.05812835	Up	5.39E-06	2.41E-05	formate dehydrogenase [Phaseolus vulgaris]	-	-	-
Unigene0003020	3.341337423	Up	5.76E-05	0.000222658	--	-	-	-
Unigene0003035	-2.828587578	Down	2.16E-08	1.20E-07	--	-	-	-
Unigene0003060	-2.094481638	Down	1.60E-22	1.92E-21	PREDICTED: L-ascorbate oxidase-like [Vitis vinifera]	-	-	-
Unigene0003066	1.630844041	Up	4.03E-05	0.000160289	--	-	-	-
Unigene0003070	-2.101606072	Down	0.000279396	0.000957726	PREDICTED: prostaglandin G/H synthase 1 [Vitis vinifera]	-	GO:0016209//antioxidant activity;GO:0005506//iron ion binding;GO:0016705//oxidoreductase activity, acting on paired donors, with incorporation or reduction of molecular oxygen;GO:0016701//oxidoreductase activity, acting on single donors with incorporation of molecular oxygen	GO:0010260//organ senescence;GO:0009607//response to biotic stimulus;GO:0006950//response to stress;GO:0006631//fatty acid metabolic process
Unigene0003071	1.563729845	Up	0.000100287	0.000371561	hypothetical protein VOLCADRAFT_63308 [Volvox carteri f. nagariensis]	-	-	-
Unigene0003076	2.238083462	Up	7.02E-13	5.54E-12	--	-	-	-
Unigene0003077	-11.74441424	Down	2.71E-12	2.01E-11	60S ribosomal protein L28 [Zea mays]	GO:0044444//cytoplasmic part;GO:0043229//intracellular organelle	-	-
Unigene0003096	-10.91536425	Down	1.14E-05	4.89E-05	--	-	-	-
Unigene0003097	1.718900217	Up	7.66E-05	0.000291085	--	-	-	-
Unigene0003098	3.419339935	Up	0.000167624	0.000595539	--	-	-	-
Unigene0003099	3.843837764	Up	5.75E-05	0.000223258	--	-	-	-
Unigene0003111	-2.051411828	Down	0	0	PREDICTED: GDSL esterase/lipase At1g33811 [Vitis vinifera]	-	-	-
Unigene0003120	1.656839249	Up	5.01E-05	0.000196511	--	-	-	-
Unigene0003124	10.61370705	Up	0.000110225	0.000405709	PREDICTED: UDP-glycosyltransferase 75D1-like [Vitis vinifera]	GO:0044444//cytoplasmic part	GO:0035251//UDP-glucosyltransferase activity	GO:0009072//aromatic amino acid family metabolic process;GO:0010033//response to organic substance
Unigene0003126	2.384406145	Up	1.67E-06	7.86E-06	--	-	-	-
Unigene0003130	-5.916050419	Down	6.05E-18	6.49E-17	PREDICTED: ethylene-responsive transcription factor ERF114-like [Vitis vinifera]	-	-	GO:0009725//response to hormone stimulus;GO:0006355//regulation of transcription, DNA-dependent;GO:0006970//response to osmotic stress;GO:0050826//response to freezing
Unigene0003133	-3.998512579	Down	0.000113298	0.000415631	receptor protein kinase PERK1 [Brassica napus]	GO:0016021//integral to membrane	GO:0004672//protein kinase activity	-
Unigene0003134	-4.6359425	Down	2.90E-07	1.47E-06	disease resistance protein [Brassica rapa subsp. pekinensis]	-	GO:0000166//nucleotide binding	-
Unigene0003135	-3.916050419	Down	0.00020378	0.000714543	--	-	-	-
Unigene0003149	-10.01525701	Down	0.000144908	0.000520038	PREDICTED: protein FAR1-RELATED SEQUENCE 5-like [Solanum lycopersicum]	-	-	-
Unigene0003156	11.18708158	Up	1.19E-06	5.70E-06	--	-	-	-
Unigene0003160	-3.887619317	Down	0	0	caffeic acid O-methyltransferase [Camellia sinensis]	GO:0005911//cell-cell junction;GO:0043231//intracellular membrane-bounded organelle;GO:0044444//cytoplasmic part;GO:0016020//membrane	GO:0008171//O-methyltransferase activity	GO:0051553
Unigene0003176	-1.02104673	Down	3.88E-279	1.72E-277	PREDICTED: cytochrome b-c1 complex subunit 9-like [Cucumis sativus]	GO:0044455	GO:0015078//hydrogen ion transmembrane transporter activity	GO:0022904//respiratory electron transport chain
Unigene0003180	-10.60837781	Down	2.95E-09	1.74E-08	PREDICTED: receptor-like protein kinase 2-like [Vitis vinifera]	GO:0031224//intrinsic to membrane	GO:0004713//protein tyrosine kinase activity;GO:0016628//oxidoreductase activity, acting on the CH-CH group of donors, NAD or NADP as acceptor;GO:0032559	GO:0006464//protein modification process;GO:0006796//phosphate-containing compound metabolic process;GO:0007167//enzyme linked receptor protein signaling pathway
Unigene0003181	11.26673382	Up	1.24E-07	6.48E-07	hypothetical protein VOLCADRAFT_89871 [Volvox carteri f. nagariensis]	-	-	-
Unigene0003183	-4.529027296	Down	9.68E-07	4.66E-06	--	-	-	-
Unigene0003188	4.580803358	Up	5.75E-05	0.00022335	PREDICTED: serine carboxypeptidase-like 40-like [Fragaria vesca subsp. vesca]	-	-	-
Unigene0003189	-4.58347508	Down	5.30E-07	2.62E-06	P-loop containing nucleoside triphosphate hydrolases superfamily protein [Theobroma cacao]	-	GO:0046872//metal ion binding	GO:0044267//cellular protein metabolic process
Unigene0003193	-4.957870595	Down	4.16E-09	2.43E-08	--	-	-	-
Unigene0003197	2.604371829	Up	2.85E-06	1.31E-05	--	-	-	-
Unigene0003200	3.630844041	Up	0.000133346	0.00048166	--	-	-	-
Unigene0003202	-3.331087919	Down	4.22E-07	2.10E-06	--	-	-	-
Unigene0003208	2.222038495	Up	5.82E-05	0.000224339	--	-	-	-
Unigene0003214	-10.56360092	Down	1.14E-05	4.89E-05	Myosin-2 heavy chain [Aegilops tauschii]	-	-	-
Unigene0003220	4.341337423	Up	8.70E-05	0.000326527	PREDICTED: probable disease resistance protein At5g66900-like [Glycine max]	-	-	-
Unigene0003221	10.84417679	Up	5.18E-05	0.000202759	--	-	-	-
Unigene0003222	3.577404782	Up	3.67E-05	0.00014716	PREDICTED: threonine--tRNA ligase, mitochondrial-like [Fragaria vesca subsp. vesca]	GO:0016020//membrane;GO:0030312//external encapsulating structure;GO:0009536//plastid	GO:0004812//aminoacyl-tRNA ligase activity;GO:0032559	GO:0006418//tRNA aminoacylation for protein translation
Unigene0003229	-10.89778417	Down	0.000144908	0.000520544	--	-	-	-
Unigene0003232	-10.13910309	Down	0.000144908	0.000519269	cytochrome b [Synura echinulata]	GO:0044425//membrane part	-	GO:0022900//electron transport chain
Unigene0003247	-2.392851086	Down	4.63E-86	1.12E-84	Suspensor-specific protein [Medicago truncatula]	-	-	-
Unigene0003252	-11.21567762	Down	8.98E-07	4.35E-06	--	-	-	-
Unigene0003255	11.2936417	Up	2.64E-07	1.34E-06	PREDICTED: MATE efflux family protein DTX1-like [Fragaria vesca subsp. vesca]	-	GO:0015291//secondary active transmembrane transporter activity	GO:0015893//drug transport
Unigene0003256	-3.352149534	Down	3.74E-05	0.000149444	BUD2/SAMDC4 [Arabidopsis lyrata subsp. lyrata]	-	GO:0016831//carboxy-lyase activity	GO:0006596//polyamine biosynthetic process
Unigene0003257	-3.150515673	Down	7.87E-08	4.17E-07	PREDICTED: S-adenosylmethionine decarboxylase proenzyme [Vitis vinifera]	-	GO:0016831//carboxy-lyase activity	GO:0006596//polyamine biosynthetic process
Unigene0003259	-3.998512579	Down	0.000113298	0.000415864	--	-	-	-
Unigene0003268	2.393804843	Up	5.01E-05	0.000196514	--	-	-	-
Unigene0003272	3.563729845	Up	0.000138437	0.00049848	--	-	-	-
Unigene0003280	-11.19163215	Down	4.38E-10	2.72E-09	component of cytosolic 80S ribosome and 60S large subunit [Volvox carteri f. nagariensis]	GO:0031090//organelle membrane;GO:0043231//intracellular membrane-bounded organelle;GO:0015934//large ribosomal subunit	GO:0005198//structural molecule activity	GO:0034645//cellular macromolecule biosynthetic process
Unigene0003281	-2.32335227	Down	1.05E-08	5.95E-08	--	-	-	-
Unigene0003282	1.673912763	Up	0.000244446	0.00084723	--	-	-	-
Unigene0003288	11.63501756	Up	5.84E-08	3.12E-07	--	-	-	-
Unigene0003297	-11.25210103	Down	6.04E-06	2.67E-05	--	-	-	-
Unigene0003298	-10.80510217	Down	1.98E-08	1.10E-07	--	-	-	-
Unigene0003300	-11.1062717	Down	2.13E-13	1.80E-12	PREDICTED: TMV resistance protein N-like [Vitis vinifera]	-	-	-
Unigene0003309	-1.864211488	Down	5.73E-05	0.000222932	copper transporter [Populus trichocarpa]	-	GO:0005375//copper ion transmembrane transporter activity	GO:0006825//copper ion transport
Unigene0003310	-1.229685886	Down	2.06E-06	9.59E-06	pherophorin-C2 protein precursor [Chlamydomonas reinhardtii]	-	-	-
Unigene0003314	2.230306111	Up	0.00017259	0.000612029	--	-	-	-
Unigene0003328	1.362983667	Up	9.27E-13	7.19E-12	JHL06P13.16 [Jatropha curcas]	-	GO:0003824//catalytic activity	-
Unigene0003329	1.101806955	Up	0	0	JHL06P13.16 [Jatropha curcas]	-	GO:0003824//catalytic activity	-
Unigene0003331	-2.050979999	Down	1.44E-05	6.09E-05	Nuclear transcription factor Y subunit B-5 [Theobroma cacao]	GO:0043231//intracellular membrane-bounded organelle	GO:0003677//DNA binding	GO:0010468//regulation of gene expression
Unigene0003333	-2.594122324	Down	1.64E-10	1.05E-09	--	-	-	-
Unigene0003343	-6.624627187	Down	1.14E-229	4.56E-228	--	-	-	-
Unigene0003345	-11.49476205	Down	3.71E-16	3.78E-15	PREDICTED: 60S ribosomal protein L23-like [Brachypodium distachyon]	GO:0015934//large ribosomal subunit	GO:0005198//structural molecule activity	GO:0034645//cellular macromolecule biosynthetic process
Unigene0003347	3.393804843	Up	8.75E-05	0.000326994	--	-	-	-
Unigene0003349	-11.20211289	Down	1.82E-11	1.24E-10	cytochrome c oxidase subunit I [Lingulodinium polyedrum]	GO:0019866//organelle inner membrane;GO:0043231//intracellular membrane-bounded organelle;GO:0031224//intrinsic to membrane	GO:0005506//iron ion binding;GO:0015002//heme-copper terminal oxidase activity	GO:0051234//establishment of localization;GO:0045333//cellular respiration
Unigene0003350	-10.93940326	Down	0.000144908	0.000519994	cytochrome c oxidase subunit I [Lingulodinium polyedrum]	GO:0019866//organelle inner membrane;GO:0043231//intracellular membrane-bounded organelle;GO:0031224//intrinsic to membrane	GO:0005506//iron ion binding;GO:0015002//heme-copper terminal oxidase activity	GO:0051234//establishment of localization;GO:0045333//cellular respiration
Unigene0003353	3.521909669	Up	3.67E-05	0.000147208	Uncharacterized protein TCM_019919, partial [Theobroma cacao]	-	-	-
Unigene0003366	10.61582399	Up	0.000234356	0.000816125	--	-	-	-
Unigene0003370	-11.11108872	Down	3.20E-06	1.46E-05	60S ribosomal protein L10A [Cyanidioschyzon merolae strain 10D]	GO:0015934//large ribosomal subunit;GO:0016020//membrane	GO:0003676//nucleic acid binding;GO:0005198//structural molecule activity	GO:0003002//regionalization;GO:0034645//cellular macromolecule biosynthetic process;GO:0048513//organ development
Unigene0003371	-11.05479959	Down	1.05E-08	5.95E-08	large subunit ribosomal protein L10Ae, cytoplasmic [Guillardia theta CCMP2712]	GO:0044391	GO:0003676//nucleic acid binding;GO:0005198//structural molecule activity	GO:0034645//cellular macromolecule biosynthetic process
Unigene0003374	1.795903287	Up	5.82E-05	0.000224283	RNI-like superfamily protein [Theobroma cacao]	-	-	-
Unigene0003375	1.274505915	Up	8.69E-05	0.00032636	--	-	-	-
Unigene0003383	-4.076515091	Down	6.29E-05	0.000241343	PREDICTED: disease resistance protein At4g27190-like [Vitis vinifera]	-	-	-
Unigene0003390	-1.098865042	Down	5.28E-129	1.60E-127	Heat shock factor binding protein [Theobroma cacao]	GO:0043231//intracellular membrane-bounded organelle;GO:0044444//cytoplasmic part	GO:0005515//protein binding	GO:0010286//heat acclimation;GO:0009791//post-embryonic development
Unigene0003395	1.640897705	Up	0.000196457	0.00069244	--	-	-	-
Unigene0003397	-10.44084103	Down	4.07E-05	0.000161304	TIR_3 [Helianthus annuus]	-	-	-
Unigene0003400	-3.735478174	Down	6.97E-07	3.40E-06	PREDICTED: TOM1-like protein 2 [Vitis vinifera]	GO:0016020//membrane;GO:0044464//cell part	-	GO:0015031//protein transport
Unigene0003405	-4.220905001	Down	1.92E-05	8.02E-05	nucleotide-binding site leucine-rich repeat protein, partial [Rhododendron formosanum]	-	GO:0016787//hydrolase activity;GO:0000166//nucleotide binding	-
Unigene0003406	-2.343160751	Down	4.43E-06	1.99E-05	--	-	-	-
Unigene0003412	-13.68913181	Down	3.38E-27	4.45E-26	--	-	-	-
Unigene0003416	3.577404782	Up	3.67E-05	0.000146951	--	-	-	-
Unigene0003421	-1.403390212	Down	2.25E-18	2.44E-17	N2-C protein [Linum usitatissimum]	-	-	-
Unigene0003423	-2.091621984	Down	7.09E-09	4.07E-08	Dynein light chain type 1 family protein [Theobroma cacao]	GO:0043234//protein complex	-	GO:0009987//cellular process
Unigene0003432	-10.32610161	Down	7.68E-05	0.000291496	sieve element occlusion a [Malus domestica]	-	-	-
Unigene0003433	-10.76713432	Down	0.000144908	0.000520082	JHL06B08.8 protein [Theobroma cacao]	-	GO:0016740//transferase activity	-
Unigene0003434	-5.320440674	Down	1.49E-22	1.78E-21	CCT motif family protein [Theobroma cacao]	-	-	-
Unigene0003437	-1.523295485	Down	1.34E-106	3.65E-105	hypothetical protein PRUPE_ppa014089mg [Prunus persica]	-	-	-
Unigene0003438	-11.40383579	Down	8.82E-23	1.06E-21	calmodulin mutant SYNCAM9 (ISS) [Ostreococcus tauri]	-	-	-
Unigene0003447	-5.443297422	Down	7.77E-13	6.09E-12	--	-	-	-
Unigene0003451	-10.56360092	Down	1.33E-07	6.93E-07	--	-	-	-
Unigene0003454	-5.057406268	Down	1.45E-18	1.58E-17	cytochrome P450 [Chlamydomonas reinhardtii]	-	-	-
Unigene0003459	10.92404717	Up	1.15E-05	4.91E-05	--	-	-	-
Unigene0003463	2.88413047	Up	4.88E-06	2.19E-05	--	-	-	-
Unigene0003468	-1.606195157	Down	8.33E-05	0.00031384	--	-	-	-
Unigene0003478	3.630844041	Up	8.70E-05	0.000325601	--	-	-	-
Unigene0003480	-11.59804707	Down	1.04E-16	1.08E-15	PREDICTED: translationally-controlled tumor protein homolog [Brachypodium distachyon]	GO:0044464//cell part	-	GO:0048856//anatomical structure development;GO:0007275//multicellular organismal development
Unigene0003481	-3.798213929	Down	2.63E-10	1.66E-09	--	-	-	-
Unigene0003485	-10.94363197	Down	7.68E-05	0.000290728	--	-	-	-
Unigene0003486	-11.05664093	Down	1.98E-08	1.10E-07	--	-	-	-
Unigene0003487	-4.472443768	Down	1.76E-06	8.28E-06	--	-	-	-
Unigene0003502	-1.011451635	Down	0.000252036	0.000872077	--	-	-	-
Unigene0003524	-6.03909439	Down	0	0	PREDICTED: probable protein Pop3-like [Glycine max]	GO:0044444//cytoplasmic part	-	GO:0006952//defense response
Unigene0003527	-11.20009372	Down	1.14E-05	4.89E-05	--	-	-	-
Unigene0003534	2.834377435	Up	0.000254942	0.000881844	--	-	-	-
Unigene0003538	-1.993790169	Down	9.27E-150	3.02E-148	histone H2B1 [Hevea brasiliensis]	GO:0032993//protein-DNA complex;GO:0043232;GO:0009536//plastid	GO:0003676//nucleic acid binding	GO:0034728//nucleosome organization
Unigene0003547	-3.565553172	Down	5.25E-16	5.22E-15	--	-	-	-
Unigene0003549	2.715732938	Up	9.54E-07	4.60E-06	PREDICTED: probable receptor-like protein kinase At5g39020-like [Vitis vinifera]	-	GO:0016772//transferase activity, transferring phosphorus-containing groups	-
Unigene0003550	2.207036332	Up	4.05E-06	1.83E-05	--	-	-	-
Unigene0003551	-8.827178008	Down	5.60E-278	2.47E-276	MYB domain class transcription factor [Malus domestica]	-	-	-
Unigene0003552	-8.669365502	Down	8.11E-249	3.39E-247	R2R3 MYB C2 repressor 2 protein [Theobroma cacao]	-	GO:0003676//nucleic acid binding	-
Unigene0003554	-2.413550079	Down	4.98E-08	2.68E-07	PREDICTED: peroxidase 55-like [Vitis vinifera]	-	-	-
Unigene0003556	-2.565553172	Down	1.33E-06	6.32E-06	--	-	-	-
Unigene0003557	-2.013012149	Down	2.77E-06	1.28E-05	--	-	-	-
Unigene0003561	-11.11108872	Down	3.20E-06	1.46E-05	forkhead-associated domain-containing protein [Arabidopsis lyrata subsp. lyrata]	-	-	GO:0048229//gametophyte development
Unigene0003562	-4.472443768	Down	1.76E-06	8.27E-06	--	-	-	-
Unigene0003565	-3.735478174	Down	1.04E-12	8.04E-12	PREDICTED: trihelix transcription factor GT-2-like [Solanum lycopersicum]	GO:0043231//intracellular membrane-bounded organelle	-	GO:0045926//negative regulation of growth;GO:0009743//response to carbohydrate stimulus;GO:0048559
Unigene0003566	-11.27987177	Down	3.68E-24	4.56E-23	PREDICTED: trihelix transcription factor GT-2-like [Vitis vinifera]	-	-	-
Unigene0003571	-2.257430877	Down	1.82E-17	1.93E-16	Os06g0317600 [Oryza sativa Japonica Group]	-	-	-
Unigene0003577	-10.38268514	Down	0.000273584	0.000940539	--	-	-	-
Unigene0003578	-10.97951146	Down	1.05E-08	5.95E-08	40S ribosomal protein S9e [Galdieria sulphuraria]	GO:0005911//cell-cell junction;GO:0031090//organelle membrane;GO:0015935//small ribosomal subunit;GO:0030312//external encapsulating structure;GO:0009536//plastid	GO:0003723//RNA binding;GO:0005198//structural molecule activity	GO:0034645//cellular macromolecule biosynthetic process
Unigene0003580	10.92224493	Up	5.39E-06	2.40E-05	PREDICTED: UDP-glycosyltransferase 75D1-like [Vitis vinifera]	-	GO:0035251//UDP-glucosyltransferase activity	GO:0044237//cellular metabolic process;GO:0044238//primary metabolic process
Unigene0003590	-10.71106825	Down	0.000273584	0.000939929	--	-	-	-
Unigene0003604	1.192937129	Up	3.30E-13	2.72E-12	Ran BP2/NZF zinc finger-like superfamily protein [Theobroma cacao]	GO:0044464//cell part	GO:0046914//transition metal ion binding	-
Unigene0003606	1.222942723	Up	9.34E-08	4.93E-07	PREDICTED: transcription factor EMB1444-like [Fragaria vesca subsp. vesca]	-	-	-
Unigene0003625	3.325217758	Up	0	0	PREDICTED: CBL-interacting serine/threonine-protein kinase 23-like [Glycine max]	GO:0043231//intracellular membrane-bounded organelle;GO:0031224//intrinsic to membrane	GO:0030246//carbohydrate binding;GO:0016758//transferase activity, transferring hexosyl groups	GO:0009725//response to hormone stimulus;GO:0006464//protein modification process
Unigene0003626	3.255383462	Up	0	0	--	-	-	-
Unigene0003628	1.586449921	Up	5.41E-06	2.41E-05	hypothetical protein PRUPE_ppb025438mg, partial [Prunus persica]	-	-	-
Unigene0003633	-2.676584485	Down	2.81E-06	1.29E-05	--	-	-	-
Unigene0003635	-1.643031925	Down	4.36E-09	2.54E-08	--	-	-	-
Unigene0003637	3.87185214	Up	0.000128402	0.000465386	PREDICTED: ankyrin repeat-containing protein At3g12360-like [Fragaria vesca subsp. vesca]	-	-	-
Unigene0003647	2.493340517	Up	8.78E-05	0.000327973	--	-	-	-
Unigene0003648	4.456814641	Up	0.000128055	0.00046616	PREDICTED: LRR receptor-like serine/threonine-protein kinase EFR-like [Fragaria vesca subsp. vesca]	-	GO:0016772//transferase activity, transferring phosphorus-containing groups	GO:0009987//cellular process;GO:0050896//response to stimulus
Unigene0003654	11.19534919	Up	1.67E-14	1.56E-13	cysteine protease [Hevea brasiliensis]	-	GO:0070011	GO:0008152//metabolic process
Unigene0003661	1.288419539	Up	3.94E-13	3.21E-12	nutrient reservoir, putative [Ricinus communis]	-	-	-
Unigene0003662	11.20158114	Up	6.32E-10	3.90E-09	--	-	-	-
Unigene0003667	-13.59322297	Down	1.41E-28	1.90E-27	PREDICTED: anthocyanidin 5,3-O-glucosyltransferase-like [Cicer arietinum]	-	GO:0035251//UDP-glucosyltransferase activity	-
Unigene0003668	-1.4860213	Down	0	0	Cytochrome c-2 [Theobroma cacao]	GO:0043231//intracellular membrane-bounded organelle;GO:0044444//cytoplasmic part;GO:0044425//membrane part	GO:0005506//iron ion binding	GO:0051234//establishment of localization;GO:0006091//generation of precursor metabolites and energy
Unigene0003669	-3.916050419	Down	0.00020378	0.000714366	NBS-LRR disease-resistance protein scn3r1 [Glycine max]	-	-	-
Unigene0003670	-4.352149534	Down	5.84E-06	2.59E-05	R1 [Solanum nigrum]	-	-	-
Unigene0003672	4.341337423	Up	8.70E-05	0.000326354	PREDICTED: pentatricopeptide repeat-containing protein At2g13600-like [Fragaria vesca subsp. vesca]	-	-	-
Unigene0003678	-11.21951118	Down	2.15E-05	8.92E-05	--	-	-	-
Unigene0003684	-4.686568573	Down	4.37E-14	3.98E-13	--	-	-	-
Unigene0003690	-11.23721318	Down	4.38E-10	2.72E-09	similar to hedgehog protein [Cyanidioschyzon merolae strain 10D]	-	-	-
Unigene0003697	2.688595057	Up	2.62E-11	1.77E-10	Photosystem II CP43 chlorophyll apoprotein [Medicago truncatula]	GO:0009521;GO:0031224//intrinsic to membrane;GO:0044434//chloroplast part	GO:0046906//tetrapyrrole binding;GO:0043169//cation binding;GO:0009055//electron carrier activity	GO:0051234//establishment of localization;GO:0006464//protein modification process;GO:0009767//photosynthetic electron transport chain
Unigene0003706	2.689260727	Up	1.66E-06	7.81E-06	Esterase/lipase/thioesterase family protein [Theobroma cacao]	-	-	-
Unigene0003714	-3.288019197	Down	6.54E-05	0.000250311	--	-	-	-
Unigene0003719	3.419339935	Up	0.000167624	0.000595464	--	-	-	-
Unigene0003723	-3.998512579	Down	2.14E-08	1.18E-07	Transducin family protein / WD-40 repeat family protein [Theobroma cacao]	-	-	-
Unigene0003737	10.79132079	Up	0.000234356	0.000813721	--	-	-	-
Unigene0003749	-11.11923189	Down	5.12E-12	3.67E-11	--	-	-	-
Unigene0003754	-10.8055297	Down	7.68E-05	0.00029078	PREDICTED: pyruvate decarboxylase isozyme 1 [Vitis vinifera]	-	GO:0046872//metal ion binding;GO:0016831//carboxy-lyase activity;GO:0019842//vitamin binding	GO:0006950//response to stress
Unigene0003756	-10.99134947	Down	4.07E-05	0.000161108	--	-	-	-
Unigene0003762	10.89018372	Up	4.44E-16	4.42E-15	catalase-peroxidase [Phaeodactylum tricornutum CCAP 1055/1]	-	GO:0046872//metal ion binding;GO:0004601//peroxidase activity	-
Unigene0003763	11.12345313	Up	1.45E-11	1.00E-10	Integrase-type DNA-binding superfamily protein [Theobroma cacao]	GO:0043231//intracellular membrane-bounded organelle	GO:0003676//nucleic acid binding;GO:0001071//nucleic acid binding transcription factor activity	GO:0010468//regulation of gene expression;GO:0009743//response to carbohydrate stimulus;GO:0032774
Unigene0003766	-4.6359425	Down	2.90E-07	1.46E-06	--	-	-	-
Unigene0003767	4.171412422	Up	0.000128061	0.000465082	--	-	-	-
Unigene0003776	-10.7198286	Down	3.20E-06	1.46E-05	--	-	-	-
Unigene0003780	3.944001926	Up	8.70E-05	0.000326123	--	-	-	-
Unigene0003784	2.434446828	Up	2.88E-06	1.32E-05	--	-	-	-
Unigene0003788	-2.288019197	Down	4.21E-05	0.000166614	--	-	-	-
Unigene0003790	-1.726707964	Down	0.000134384	0.000484647	aux/IAA protein [Populus tremula x Populus tremuloides]	GO:0043231//intracellular membrane-bounded organelle	-	GO:0009646//response to absence of light;GO:0009987//cellular process;GO:0009725//response to hormone stimulus;GO:0010051//xylem and phloem pattern formation;GO:0009606//tropism;GO:0048513//organ development;GO:0009793//embryo development ending in seed dormancy
Unigene0003795	2.525049377	Up	4.90E-06	2.19E-05	--	-	-	-
Unigene0003796	1.891304503	Up	3.22E-07	1.62E-06	PREDICTED: TMV resistance protein N-like [Vitis vinifera]	-	-	-
Unigene0003801	-5.314014405	Down	1.93E-54	3.66E-53	glycine-rich protein 23 [Arabidopsis thaliana]	GO:0043231//intracellular membrane-bounded organelle	-	GO:0048856//anatomical structure development;GO:0009725//response to hormone stimulus;GO:0009987//cellular process
Unigene0003803	2.078303018	Up	7.60E-05	0.000289097	--	-	-	-
Unigene0003806	2.630844041	Up	8.28E-06	3.61E-05	--	-	-	-
Unigene0003822	2.373046283	Up	0.000200416	0.00070429	--	-	-	-
Unigene0003823	-1.6359425	Down	0.000197644	0.000696395	--	-	-	-
Unigene0003841	-2.58347508	Down	7.73E-05	0.000292204	--	-	-	-
Unigene0003842	-4.782783888	Down	3.54E-29	4.84E-28	Os03g0845300 [Oryza sativa Japonica Group]	-	-	-
Unigene0003844	-1.651709816	Down	8.60E-05	0.000323349	PREDICTED: protein-S-isoprenylcysteine O-methyltransferase B-like isoform 1 [Solanum lycopersicum]	GO:0043231//intracellular membrane-bounded organelle;GO:0031224//intrinsic to membrane	GO:0003880//protein C-terminal carboxyl O-methyltransferase activity	GO:0009791//post-embryonic development;GO:0048513//organ development;GO:0006479//protein methylation
Unigene0003845	-3.288019197	Down	6.54E-05	0.000250198	Isoprenylcysteine carboxyl methyltransferase family [Theobroma cacao]	GO:0031224//intrinsic to membrane;GO:0043231//intracellular membrane-bounded organelle;GO:0031410//cytoplasmic vesicle	GO:0003880//protein C-terminal carboxyl O-methyltransferase activity	GO:0006479//protein methylation;GO:0048513//organ development;GO:0009791//post-embryonic development;GO:0009787//regulation of abscisic acid mediated signaling pathway
Unigene0003853	-3.998512579	Down	2.14E-08	1.18E-07	--	-	-	-
Unigene0003856	10.50635452	Up	5.61E-07	2.76E-06	--	-	-	-
Unigene0003864	-2.58347508	Down	7.73E-05	0.000292113	--	-	-	-
Unigene0003866	-10.58179404	Down	1.69E-06	7.98E-06	--	-	-	-
Unigene0003871	-3.491552591	Down	4.48E-08	2.42E-07	--	-	-	-
Unigene0003882	-2.944064795	Down	3.37E-05	0.000136099	DNA/RNA polymerases superfamily protein [Theobroma cacao]	-	-	-
Unigene0003884	-11.4153994	Down	1.23E-10	7.93E-10	--	-	-	-
Unigene0003885	-11.07972455	Down	1.69E-06	7.96E-06	--	-	-	-
Unigene0003892	-10.88671593	Down	4.07E-05	0.000160995	PREDICTED: disease resistance response protein 206-like [Fragaria vesca subsp. vesca]	-	-	GO:0009699//phenylpropanoid biosynthetic process
Unigene0003899	3.419339935	Up	0.000167624	0.000595364	--	-	-	-
Unigene0003900	2.171412422	Up	1.82E-07	9.37E-07	--	-	-	-
Unigene0003901	10.81702892	Up	2.64E-07	1.34E-06	--	-	-	-
Unigene0003904	2.04588154	Up	3.94E-05	0.000156685	--	-	-	-
Unigene0003909	-10.83954281	Down	0.000273584	0.000939815	actin [Narcissus tazetta var. chinensis]	GO:0043232	GO:0032559	-
Unigene0003912	-2.6359425	Down	4.69E-06	2.11E-05	PREDICTED: uncharacterized membrane protein C2G11.09-like [Cicer arietinum]	GO:0005911//cell-cell junction;GO:0016020//membrane;GO:0043231//intracellular membrane-bounded organelle	-	-
Unigene0003917	1.427752175	Up	0.0002332	0.000812333	--	-	-	-
Unigene0003924	2.373046283	Up	1.77E-07	9.11E-07	--	-	-	-
Unigene0003939	-4.352149534	Down	5.84E-06	2.59E-05	--	-	-	-
Unigene0003946	-3.957870595	Down	3.40E-43	5.71E-42	R111 [Coffea arabica]	-	-	-
Unigene0003947	-11.13812797	Down	1.05E-08	5.95E-08	--	-	-	-
Unigene0003979	-3.529027296	Down	2.53E-46	4.39E-45	pathogenesis-related protein 1-like protein [Volvox carteri f. nagariensis]	-	-	-
Unigene0003988	11.08985606	Up	2.44E-05	9.99E-05	--	-	-	-
Unigene0004004	-10.53496087	Down	1.69E-06	7.97E-06	ATP synthase beta chain, mitochondrial precursor [Polytomella sp. Pringsheim 198.80]	GO:0033178//proton-transporting two-sector ATPase complex, catalytic domain;GO:0044455;GO:0044434//chloroplast part;GO:0019866//organelle inner membrane;GO:0043232;GO:0009526//plastid envelope	GO:0046914//transition metal ion binding;GO:0019829//cation-transporting ATPase activity;GO:0015078//hydrogen ion transmembrane transporter activity;GO:0032559;GO:0008187//poly-pyrimidine tract binding;GO:0015662//ATPase activity, coupled to transmembrane movement of ions, phosphorylative mechanism	GO:0015988//energy coupled proton transport, against electrochemical gradient;GO:0009207;GO:0006754//ATP biosynthetic process;GO:0010038//response to metal ion;GO:0006950//response to stress
Unigene0004005	-11.15672195	Down	2.71E-12	2.01E-11	peptidase [Galdieria sulphuraria]	-	-	-
Unigene0004006	-10.97417877	Down	2.15E-05	8.92E-05	--	-	-	-
Unigene0004007	-11.43610279	Down	4.03E-13	3.28E-12	--	-	-	-
Unigene0004012	-4.453078443	Down	3.31E-17	3.48E-16	hypothetical protein PRUPE_ppa014985mg [Prunus persica]	-	-	-
Unigene0004015	11.20333093	Up	1.15E-05	4.91E-05	--	-	-	-
Unigene0004035	-11.42642614	Down	1.11E-29	1.53E-28	beta-tubulin [Phytophthora infestans T30-4]	GO:0043234//protein complex;GO:0043232	GO:0017111//nucleoside-triphosphatase activity;GO:0032561//guanyl ribonucleotide binding	GO:0043623//cellular protein complex assembly;GO:0009207;GO:0006928//cellular component movement
Unigene0004043	2.893878446	Up	3.71E-05	0.000148218	Leucine-rich repeat protein kinase family protein [Theobroma cacao]	GO:0016020//membrane	GO:0004672//protein kinase activity	GO:0010941//regulation of cell death;GO:0051093//negative regulation of developmental process;GO:0031347//regulation of defense response
Unigene0004047	2.04588154	Up	3.94E-05	0.000156692	--	-	-	-
Unigene0004057	11.29695919	Up	4.44E-16	4.47E-15	similar to hedgehog protein [Cyanidioschyzon merolae strain 10D]	-	-	-
Unigene0004058	11.24597526	Up	1.19E-06	5.70E-06	--	-	-	-
Unigene0004060	11.1653176	Up	7.44E-14	6.63E-13	--	-	-	-
Unigene0004067	-4.220905001	Down	1.92E-05	8.01E-05	--	-	-	-
Unigene0004070	-2.998512579	Down	9.01E-10	5.50E-09	--	-	-	-
Unigene0004076	-10.6988283	Down	3.20E-06	1.46E-05	PREDICTED: snakin-1 [Glycine max]	-	-	-
Unigene0004077	-10.79162888	Down	1.14E-05	4.89E-05	PREDICTED: snakin-1-like [Cucumis sativus]	-	-	-
Unigene0004078	1.118945002	Up	2.82E-05	0.000114401	--	-	-	-
Unigene0004084	-5.150515673	Down	1.96E-10	1.25E-09	--	-	-	-
Unigene0004085	4.201159765	Up	8.70E-05	0.000326037	--	-	-	-
Unigene0004087	4.380865788	Up	0.000128055	0.000465541	PREDICTED: G-type lectin S-receptor-like serine/threonine-protein kinase At4g27290-like [Vitis vinifera]	-	GO:0004672//protein kinase activity;GO:0000166//nucleotide binding	GO:0009987//cellular process
Unigene0004092	-10.85944907	Down	7.61E-13	5.97E-12	--	-	-	-
Unigene0004101	1.600255721	Up	5.20E-13	4.17E-12	Os07g0613800 [Oryza sativa Japonica Group]	-	-	-
Unigene0004103	11.22972411	Up	4.44E-16	4.43E-15	PREDICTED: serine/arginine repetitive matrix protein 1-like isoform X1 [Setaria italica]	-	-	-
Unigene0004111	-11.48960034	Down	3.96E-29	5.41E-28	PREDICTED: aluminum-activated malate transporter 12-like [Cucumis sativus]	-	-	GO:0010038//response to metal ion
Unigene0004115	-10.35647526	Down	7.68E-05	0.000290534	--	-	-	-
Unigene0004117	2.341337423	Up	1.07E-05	4.62E-05	--	-	-	-
Unigene0004123	-3.191157657	Down	2.57E-13	2.14E-12	Os05g0512400 [Oryza sativa Japonica Group]	-	-	-
Unigene0004124	2.849484327	Up	3.74E-05	0.000149328	--	-	-	-
Unigene0004140	1.908378016	Up	0.000169842	0.000602738	--	-	-	-
Unigene0004158	11.44296581	Up	4.44E-16	4.44E-15	--	-	-	-
Unigene0004159	-10.69931893	Down	2.15E-05	8.92E-05	Nbi-D protein [Linum usitatissimum]	-	-	-
Unigene0004161	3.899332877	Up	5.75E-05	0.000223534	--	-	-	-
Unigene0004167	-11.13258979	Down	7.07E-08	3.76E-07	non-ltr retroelement reverse transcriptase [Rosa rugosa]	-	-	-
Unigene0004173	-10.64695667	Down	7.68E-05	0.000290314	--	-	-	-
Unigene0004177	-3.529027296	Down	6.88E-06	3.02E-05	PREDICTED: xanthine dehydrogenase 1-like [Fragaria vesca subsp. vesca]	-	GO:0046914//transition metal ion binding;GO:0051536//iron-sulfur cluster binding;GO:0016727;GO:0016616//oxidoreductase activity, acting on the CH-OH group of donors, NAD or NADP as acceptor;GO:0050662//coenzyme binding	GO:0006144//purine base metabolic process;GO:0006979//response to oxidative stress;GO:0006801//superoxide metabolic process
Unigene0004182	-3.916050419	Down	0.00020378	0.000714455	PREDICTED: disease resistance RPP13-like protein 4-like [Fragaria vesca subsp. vesca]	GO:0009536//plastid	-	-
Unigene0004189	-3.150515673	Down	0.000198302	0.000697786	--	-	-	-
Unigene0004190	-4.220905001	Down	6.25E-10	3.85E-09	--	-	-	-
Unigene0004199	10.52788768	Up	1.15E-05	4.90E-05	--	-	-	-
Unigene0004202	-2.150515673	Down	4.78E-05	0.000188	JHL07K02.18-like protein isoform 6 [Theobroma cacao]	GO:0043231//intracellular membrane-bounded organelle	-	-
Unigene0004203	-10.7240656	Down	0.000144908	0.00051835	--	-	-	-
Unigene0004206	-2.998512579	Down	1.25E-12	9.55E-12	--	-	-	-
Unigene0004214	-10.62084487	Down	4.75E-07	2.36E-06	PREDICTED: peroxidase 4 [Vitis vinifera]	GO:0005576//extracellular region;GO:0030312//external encapsulating structure	GO:0005506//iron ion binding;GO:0003824//catalytic activity;GO:0016209//antioxidant activity	GO:0008152//metabolic process;GO:0006950//response to stress
Unigene0004220	-3.101606072	Down	6.66E-06	2.93E-05	ATP synthase F0 subunit 6 [Plocamiocolax pulvinata]	GO:0016020//membrane	-	-
Unigene0004221	-10.36730991	Down	0.000273584	0.000940272	PREDICTED: omega-hydroxypalmitate O-feruloyl transferase-like [Glycine max]	-	GO:0016747//transferase activity, transferring acyl groups other than amino-acyl groups	-
Unigene0004223	-11.06736734	Down	3.20E-06	1.46E-05	--	-	-	-
Unigene0004224	-10.69209321	Down	1.69E-06	7.96E-06	--	-	-	-
Unigene0004225	-10.65993526	Down	8.98E-07	4.35E-06	--	-	-	-
Unigene0004242	-4.6359425	Down	2.90E-07	1.46E-06	PREDICTED: LOW QUALITY PROTEIN: TMV resistance protein N-like, partial [Cucumis sativus]	-	GO:0032559	GO:0050896//response to stimulus
Unigene0004253	-4.112041525	Down	1.34E-152	4.42E-151	PREDICTED: probable DNA double-strand break repair Rad50 ATPase-like [Cicer arietinum]	-	-	-
Unigene0004255	-2.529027296	Down	2.20E-06	1.02E-05	PLATZ transcription factor family protein isoform 2, partial [Theobroma cacao]	-	-	-
Unigene0004259	-10.64160343	Down	3.20E-06	1.46E-05	PREDICTED: F-box protein SNE-like [Fragaria vesca subsp. vesca]	GO:0031461//cullin-RING ubiquitin ligase complex	GO:0005488//binding	GO:2000026//regulation of multicellular organismal development;GO:0010476//gibberellin mediated signaling pathway;GO:0009966//regulation of signal transduction
Unigene0004273	10.7931163	Up	0.000110225	0.000406767	--	-	-	-
Unigene0004276	-10.23863877	Down	7.68E-05	0.0002913	--	-	-	-
Unigene0004277	-10.24050513	Down	0.000273584	0.000943711	--	-	-	-
Unigene0004278	10.82162899	Up	6.32E-10	3.89E-09	AT2G40070 [Arabidopsis thaliana]	-	-	-
Unigene0004290	-11.14224965	Down	1.14E-05	4.90E-05	Nodulin MtN21 /EamA-like transporter family protein isoform 1 [Theobroma cacao]	-	-	-
Unigene0004294	-10.40100642	Down	7.68E-05	0.000291313	--	-	-	-
Unigene0004299	3.258875263	Up	0.000276482	0.000948657	--	-	-	-
Unigene0004300	-11.23721318	Down	4.38E-10	2.73E-09	--	-	-	-
Unigene0004313	-3.998512579	Down	0.000113298	0.000415829	TMV resistance protein N [Medicago truncatula]	-	-	-
Unigene0004314	-10.36222104	Down	0.000273584	0.00094012	NBS-containing resistance-like protein [Platanus x acerifolia]	-	GO:0000166//nucleotide binding	GO:0050896//response to stimulus
Unigene0004327	2.230306111	Up	0.00017259	0.000611901	--	-	-	-
Unigene0004333	-4.618664509	Down	1.50E-19	1.68E-18	inositol phosphate kinase [Glycine max]	GO:0043231//intracellular membrane-bounded organelle	GO:0046872//metal ion binding;GO:0051766//inositol trisphosphate kinase activity	GO:0006950//response to stress;GO:0008152//metabolic process
Unigene0004334	-3.150515673	Down	0.000198302	0.00069822	--	-	-	-
Unigene0004335	-10.05253654	Down	0.000273584	0.000942333	Protein popC [Aegilops tauschii]	-	-	-
Unigene0004339	-2.372908094	Down	1.60E-05	6.71E-05	--	-	-	-
Unigene0004350	2.249414934	Up	7.16E-06	3.15E-05	PREDICTED: agglutinin-like [Cicer arietinum]	-	-	-
Unigene0004352	-5.925114502	Down	4.25E-120	1.24E-118	PREDICTED: uncharacterized RNA-binding protein C17H9.04c [Vitis vinifera]	GO:0044464//cell part	GO:0046914//transition metal ion binding	-
Unigene0004353	-1.828587578	Down	1.65E-05	6.94E-05	MYB transcription factor [Eucalyptus gunnii]	-	-	-
Unigene0004360	-11.05978749	Down	2.15E-05	8.92E-05	fructose-bisphosphate aldolase [Persea americana]	GO:0030312//external encapsulating structure;GO:0031967;GO:0009536//plastid;GO:0043232;GO:0005576//extracellular region;GO:0016020//membrane	GO:0016832//aldehyde-lyase activity;GO:0046914//transition metal ion binding	GO:0006007//glucose catabolic process;GO:0010038//response to metal ion;GO:0006970//response to osmotic stress
Unigene0004376	1.732127376	Up	6.69E-07	3.27E-06	PREDICTED: 2-aminoethanethiol dioxygenase-like [Cicer arietinum]	-	-	GO:0008152//metabolic process
Unigene0004379	-1.721672374	Down	8.98E-10	5.48E-09	unknown [Glycine max]	-	-	-
Unigene0004380	-2.251799009	Down	4.38E-08	2.37E-07	unknown [Glycine max]	-	-	-
Unigene0004386	2.393804843	Up	5.01E-05	0.000196459	--	-	-	-
Unigene0004390	-1.325419168	Down	2.22E-08	1.23E-07	bHLH domain protein [Gossypium hirsutum]	GO:0043231//intracellular membrane-bounded organelle	GO:0016491//oxidoreductase activity	GO:0070887//cellular response to chemical stimulus;GO:0009725//response to hormone stimulus;GO:0006355//regulation of transcription, DNA-dependent;GO:0006950//response to stress
Unigene0004401	2.290812674	Up	2.92E-13	2.42E-12	--	-	-	-
Unigene0004413	-10.43533068	Down	5.56E-09	3.21E-08	PREDICTED: uncharacterized protein LOC100242406 [Vitis vinifera]	-	-	-
Unigene0004422	2.451520341	Up	1.64E-05	6.89E-05	--	-	-	-
Unigene0004424	11.3711783	Up	7.44E-14	6.62E-13	40S ribosomal protein S18 [Galdieria sulphuraria]	GO:0043231//intracellular membrane-bounded organelle;GO:0015935//small ribosomal subunit;GO:0016020//membrane;GO:0030312//external encapsulating structure	GO:0003676//nucleic acid binding;GO:0005198//structural molecule activity	GO:0034645//cellular macromolecule biosynthetic process
Unigene0004431	2.908378016	Up	0.000176717	0.000625569	hydroxyproline-rich glycoprotein, extracellular matrix glycoprotein [Volvox carteri f. nagariensis]	-	-	-
Unigene0004434	-2.880676089	Down	1.23E-22	1.48E-21	hypothetical protein VITISV_026888 [Vitis vinifera]	-	-	-
Unigene0004449	-10.77078209	Down	2.52E-07	1.28E-06	PREDICTED: transmembrane protein 184C-like [Vitis vinifera]	-	-	-
Unigene0004451	-10.3090281	Down	7.68E-05	0.000291092	PREDICTED: sugar transporter ERD6-like 5-like [Vitis vinifera]	GO:0005774//vacuolar membrane;GO:0031224//intrinsic to membrane;GO:0009536//plastid	GO:0051119//sugar transmembrane transporter activity;GO:0016628//oxidoreductase activity, acting on the CH-CH group of donors, NAD or NADP as acceptor	GO:0009725//response to hormone stimulus;GO:0006970//response to osmotic stress;GO:0009743//response to carbohydrate stimulus;GO:0008643//carbohydrate transport;GO:0051707//response to other organism;GO:0008152//metabolic process
Unigene0004453	-13.32249036	Down	3.64E-32	5.25E-31	Serine carboxypeptidase 45 [Theobroma cacao]	-	-	-
Unigene0004454	11.68748497	Up	4.44E-16	4.45E-15	HPRG1f [Volvox carteri f. nagariensis]	-	-	-
Unigene0004457	-4.150515673	Down	2.04E-09	1.21E-08	PREDICTED: 60S ribosomal protein L9-like [Cicer arietinum]	GO:0005840//ribosome;GO:0009536//plastid;GO:0044446//intracellular organelle part;GO:0016020//membrane	-	-
Unigene0004480	10.781307	Up	3.22E-12	2.36E-11	--	-	-	-
Unigene0004481	-10.63626999	Down	7.68E-05	0.000290923	predicted protein [Populus trichocarpa]	-	-	-
Unigene0004482	11.06010872	Up	1.19E-06	5.70E-06	--	-	-	-
Unigene0004485	-1.506659483	Down	0.00017249	0.000611702	--	-	-	-
Unigene0004487	1.412420522	Up	5.84E-05	0.000225222	--	-	-	-
Unigene0004488	-10.73718109	Down	0.000273584	0.000942524	--	-	-	-
Unigene0004499	1.630844041	Up	4.28E-06	1.93E-05	--	-	-	-
Unigene0004501	-10.87921524	Down	7.68E-05	0.000291144	GRAS family transcription factor [Populus trichocarpa]	-	-	-
Unigene0004504	3.04588154	Up	0.000112197	0.00041225	--	-	-	-
Unigene0004508	-10.7840477	Down	0.000273584	0.000939359	60S ribosomal protein L13e [Galdieria sulphuraria]	GO:0043226//organelle;GO:0030529//ribonucleoprotein complex	GO:0005198//structural molecule activity	GO:0034645//cellular macromolecule biosynthetic process
Unigene0004509	-11.44895836	Down	2.32E-10	1.47E-09	large subunit ribosomal protein L13e [Nannochloropsis gaditana CCMP526]	GO:0005840//ribosome;GO:0016020//membrane;GO:0044446//intracellular organelle part;GO:0071944//cell periphery	-	-
Unigene0004514	10.99299452	Up	1.19E-06	5.70E-06	--	-	-	-
Unigene0004521	-10.71279448	Down	7.68E-05	0.000291509	NBS-containing resistance-like protein [Platanus x acerifolia]	GO:0044464//cell part	GO:0016462//pyrophosphatase activity;GO:0032559	GO:0006950//response to stress;GO:0050794//regulation of cellular process
Unigene0004522	3.563729845	Up	5.75E-05	0.000222739	--	-	-	-
Unigene0004526	-11.15290889	Down	2.32E-10	1.47E-09	--	-	-	-
Unigene0004531	-11.18843081	Down	3.71E-16	3.78E-15	--	-	-	-
Unigene0004533	2.649459719	Up	1.39E-05	5.89E-05	--	-	-	-
Unigene0004537	2.3640575	Up	2.20E-05	9.09E-05	--	-	-	-
Unigene0004538	11.08328183	Up	7.44E-14	6.62E-13	--	-	-	-
Unigene0004543	4.697958237	Up	0	0	--	-	-	-
Unigene0004545	-11.03130964	Down	4.75E-07	2.36E-06	hypothetical protein SELMODRAFT_139061 [Selaginella moellendorffii]	-	-	-
Unigene0004546	-10.9568678	Down	7.68E-05	0.000291274	--	-	-	-
Unigene0004557	11.06010872	Up	1.29E-08	7.27E-08	PEBP-like protein [Selaginella pallescens]	-	-	-
Unigene0004562	2.834377435	Up	0.000254942	0.000881413	--	-	-	-
Unigene0004564	-1.968517839	Down	8.73E-36	1.33E-34	--	-	-	-
Unigene0004567	-1.386583031	Down	0.000203336	0.000714049	N1-D protein [Linum usitatissimum]	-	-	-
Unigene0004569	-4.076515091	Down	6.29E-05	0.000241376	hypothetical protein ARALYDRAFT_333306 [Arabidopsis lyrata subsp. lyrata]	-	-	-
Unigene0004586	-1.128982511	Down	1.78E-18	1.93E-17	PREDICTED: uncharacterized membrane protein At1g16860 [Vitis vinifera]	GO:0016020//membrane	-	-
Unigene0004608	-10.71960595	Down	6.04E-06	2.67E-05	--	-	-	-
Unigene0004609	10.93854674	Up	1.19E-06	5.69E-06	--	-	-	-
Unigene0004613	-11.85638267	Down	9.49E-28	1.26E-26	Lateral organ boundaries domain family protein [Theobroma cacao]	-	-	GO:0010160//formation of organ boundary
Unigene0004616	-4.181103993	Down	1.43E-60	2.87E-59	--	-	-	-
Unigene0004636	-4.891597376	Down	6.91E-108	1.89E-106	--	-	-	-
Unigene0004637	-5.479639269	Down	1.29E-49	2.33E-48	--	-	-	-
Unigene0004638	-4.735478174	Down	8.66E-08	4.58E-07	ubiquinol-cytochrome C reductase complex 14kD subunit [Emiliania huxleyi CCMP1516]	GO:0043231//intracellular membrane-bounded organelle;GO:0044444//cytoplasmic part	-	-
Unigene0004642	-10.41159783	Down	1.14E-05	4.90E-05	sorbitol dehydrogenase [Malus domestica]	-	GO:0046872//metal ion binding;GO:0016491//oxidoreductase activity	-
Unigene0004653	-9.275670804	Down	0	0	PREDICTED: vacuolar iron transporter homolog 4-like [Solanum lycopersicum]	-	-	-
Unigene0004655	-3.601177082	Down	8.18E-09	4.68E-08	PREDICTED: wall-associated receptor kinase 2-like [Vitis vinifera]	-	-	-
Unigene0004657	10.91685167	Up	0.000110225	0.000406749	zinc-containing alcohol dehydrogenase family protein [Polytomella sp. Pringsheim 198.80]	-	GO:0005488//binding	-
Unigene0004658	10.62979403	Up	5.39E-06	2.41E-05	alcohol dehydrogenase [Galdieria sulphuraria]	-	GO:0005488//binding	-
Unigene0004667	3.171412422	Up	5.77E-05	0.000222933	--	-	-	-
Unigene0004670	-2.331087919	Down	2.60E-05	0.00010592	--	-	-	-
Unigene0004688	-2.413550079	Down	5.80E-05	0.000223902	--	-	-	-
Unigene0004694	3.694974378	Up	0.000130743	0.00047274	--	-	-	-
Unigene0004701	-2.998512579	Down	1.97E-05	8.20E-05	--	-	-	-
Unigene0004702	-11.39338503	Down	1.05E-08	5.95E-08	--	-	-	-
Unigene0004707	4.171412422	Up	0.000128061	0.000464963	Zinc transporter 10 precursor [Theobroma cacao]	GO:0031224//intrinsic to membrane;GO:0031410//cytoplasmic vesicle	GO:0016628//oxidoreductase activity, acting on the CH-CH group of donors, NAD or NADP as acceptor;GO:0005375//copper ion transmembrane transporter activity	GO:0051707//response to other organism;GO:0006829//zinc ion transport;GO:0006875//cellular metal ion homeostasis;GO:0006826//iron ion transport;GO:0008152//metabolic process
Unigene0004708	3.978767344	Up	5.75E-05	0.000222972	Zinc transporter 10 precursor [Theobroma cacao]	GO:0031224//intrinsic to membrane;GO:0031410//cytoplasmic vesicle	GO:0016628//oxidoreductase activity, acting on the CH-CH group of donors, NAD or NADP as acceptor;GO:0005375//copper ion transmembrane transporter activity	GO:0070887//cellular response to chemical stimulus;GO:0051707//response to other organism;GO:0006829//zinc ion transport;GO:0006875//cellular metal ion homeostasis;GO:0006826//iron ion transport;GO:0008152//metabolic process
Unigene0004712	2.022268983	Up	9.27E-11	6.03E-10	PREDICTED: vacuolar-processing enzyme-like [Fragaria vesca subsp. vesca]	GO:0044421//extracellular region part;GO:0005773//vacuole	GO:0004175//endopeptidase activity	GO:0019538//protein metabolic process;GO:0003006//developmental process involved in reproduction;GO:0008219//cell death
Unigene0004725	-1.765792451	Down	5.26E-87	1.28E-85	PREDICTED: probable transmembrane ascorbate ferrireductase 3-like [Fragaria vesca subsp. vesca]	-	-	-
Unigene0004736	-4.828587578	Down	2.58E-08	1.42E-07	--	-	-	-
Unigene0004738	-3.061248335	Down	8.41E-09	4.80E-08	ubiquitin_small subunit ribosomal protein S30e fusion protein [Guillardia theta CCMP2712]	GO:0043231//intracellular membrane-bounded organelle;GO:0015935//small ribosomal subunit	GO:0005198//structural molecule activity	GO:0034645//cellular macromolecule biosynthetic process
Unigene0004750	-10.96122137	Down	7.07E-08	3.76E-07	--	-	-	-
Unigene0004779	-11.0417567	Down	1.33E-07	6.94E-07	--	-	-	-
Unigene0004784	-10.58810589	Down	1.33E-07	6.93E-07	--	-	-	-
Unigene0004787	-2.230686022	Down	1.87E-05	7.79E-05	--	-	-	-
Unigene0004790	-11.03651423	Down	1.05E-08	5.95E-08	cytochrome P450 like_TBP [Nicotiana tabacum]	-	-	-
Unigene0004808	2.171412422	Up	0.000283814	0.000971027	--	-	-	-
Unigene0004814	-3.735478174	Down	6.97E-07	3.40E-06	nbs-lrr resistance protein [Populus trichocarpa]	-	-	-
Unigene0004855	-2.951969993	Down	9.68E-11	6.29E-10	PREDICTED: probable LRR receptor-like serine/threonine-protein kinase At5g48740-like [Vitis vinifera]	-	GO:0032559;GO:0004702//receptor signaling protein serine/threonine kinase activity	GO:0006468//protein phosphorylation;GO:0007243//intracellular protein kinase cascade
Unigene0004856	-1.916050419	Down	0.0001998	0.000702562	Leucine-rich repeat protein kinase family protein isoform 2 [Theobroma cacao]	-	GO:0032559;GO:0004702//receptor signaling protein serine/threonine kinase activity	GO:0006468//protein phosphorylation;GO:0007243//intracellular protein kinase cascade
Unigene0004864	1.790322255	Up	1.49E-05	6.28E-05	--	-	-	-
Unigene0004873	-11.88218299	Down	4.38E-10	2.72E-09	--	-	-	-
Unigene0004892	-1.529027296	Down	2.32E-09	1.38E-08	Hypoxia-responsive family protein [Theobroma cacao]	GO:0031224//intrinsic to membrane	-	-
Unigene0004895	-10.72038055	Down	4.75E-07	2.36E-06	hypothetical protein VITISV_030013 [Vitis vinifera]	-	-	-
Unigene0004912	-11.27595396	Down	4.71E-15	4.52E-14	S-adenosyl-L-methionine-dependent methyltransferases superfamily protein [Theobroma cacao]	GO:0044444//cytoplasmic part;GO:0043231//intracellular membrane-bounded organelle	-	GO:0008152//metabolic process
Unigene0004913	-12.27547554	Down	9.67E-12	6.72E-11	S-adenosyl-L-methionine-dependent methyltransferases superfamily protein [Theobroma cacao]	GO:0044444//cytoplasmic part;GO:0043231//intracellular membrane-bounded organelle	GO:0016740//transferase activity	GO:0008152//metabolic process
Unigene0004917	-2.288019197	Down	4.21E-05	0.000166637	--	-	-	-
Unigene0004922	11.31997585	Up	1.51E-12	1.15E-11	NAD dependent epimerase/dehydratase family protein [Medicago truncatula]	GO:0016020//membrane	GO:0036094	GO:0008152//metabolic process
Unigene0004932	-11.89699778	Down	6.88E-32	9.86E-31	apocytochrome b (mitochondrion) [Achlya hypogyna]	GO:0044425//membrane part	-	GO:0022900//electron transport chain
Unigene0004940	-4.150515673	Down	3.48E-05	0.000140139	CK25 [Nicotiana tabacum]	GO:0031981//nuclear lumen	-	GO:0009987//cellular process
Unigene0004944	-1.658662577	Down	3.10E-06	1.42E-05	--	-	-	-
Unigene0004954	2.87185214	Up	2.28E-05	9.37E-05	--	-	-	-
Unigene0004971	-3.6359425	Down	2.20E-06	1.02E-05	NADH dehydrogenase subunit 4 [Chrysodidymus synuroideus]	-	-	-
Unigene0004978	11.46636533	Up	1.19E-06	5.70E-06	--	-	-	-
Unigene0005004	-10.02642632	Down	0.000144908	0.000519664	40S ribosomal protein S13 [Medicago truncatula]	GO:0005840//ribosome;GO:0030312//external encapsulating structure;GO:0009536//plastid	GO:0005198//structural molecule activity	GO:0033205//cell cycle cytokinesis;GO:0034645//cellular macromolecule biosynthetic process;GO:0009887//organ morphogenesis;GO:0000904//cell morphogenesis involved in differentiation
Unigene0005027	-10.33759725	Down	1.14E-05	4.90E-05	PREDICTED: mannan endo-1,4-beta-mannosidase 5 [Vitis vinifera]	-	GO:0043167//ion binding;GO:0004567//beta-mannosidase activity	GO:0044238//primary metabolic process
Unigene0005031	-2.669889832	Down	2.48E-13	2.07E-12	--	-	-	-
Unigene0005032	-4.076515091	Down	6.61E-09	3.80E-08	PREDICTED: transcription repressor MYB4 [Vitis vinifera]	-	GO:0003676//nucleic acid binding	-
Unigene0005036	2.3640575	Up	2.20E-05	9.09E-05	--	-	-	-
Unigene0005041	-11.02347407	Down	1.44E-12	1.09E-11	Leucine-rich receptor-like protein kinase family protein [Theobroma cacao]	GO:0031224//intrinsic to membrane	GO:0004672//protein kinase activity;GO:0016628//oxidoreductase activity, acting on the CH-CH group of donors, NAD or NADP as acceptor;GO:0032559	GO:0006464//protein modification process;GO:0006796//phosphate-containing compound metabolic process
Unigene0005047	-12.63095619	Down	1.53E-25	1.95E-24	PREDICTED: formin-like protein 20-like [Solanum lycopersicum]	-	-	-
Unigene0005062	1.451520341	Up	4.86E-05	0.000190881	--	-	-	-
Unigene0005063	2.571343029	Up	3.17E-08	1.73E-07	Remorin family protein [Theobroma cacao]	-	-	-
Unigene0005072	-10.02815238	Down	0.000273584	0.000943596	Animal heme peroxidase homologue [Chondrus crispus]	-	-	-
Unigene0005086	-2.998512579	Down	2.47E-08	1.36E-07	--	-	-	-
Unigene0005092	-11.98909819	Down	1.81E-19	2.02E-18	Expansin-like B1 [Theobroma cacao]	-	-	-
Unigene0005109	-5.288019197	Down	1.69E-11	1.15E-10	Gag-Pol [Ipomoea batatas]	-	-	-
Unigene0005125	-10.65671033	Down	4.07E-05	0.000161598	--	-	-	-
Unigene0005157	-4.529027296	Down	2.50E-35	3.78E-34	Os08g0486700 [Oryza sativa Japonica Group]	-	-	-
Unigene0005165	-1.469045191	Down	0.000104951	0.000388267	--	-	-	-
Unigene0005171	-11.83362973	Down	3.99E-21	4.63E-20	PREDICTED: probable LRR receptor-like serine/threonine-protein kinase At4g36180-like, partial [Cucumis sativus]	-	-	-
Unigene0005176	-10.25458031	Down	0.000273584	0.000942562	--	-	-	-
Unigene0005178	2.275749082	Up	3.25E-06	1.48E-05	--	-	-	-
Unigene0005195	3.230306111	Up	9.06E-05	0.000337661	--	-	-	-
Unigene0005197	1.730839831	Up	1.31E-06	6.23E-06	PREDICTED: wall-associated receptor kinase-like 22-like [Fragaria vesca subsp. vesca]	-	-	-
Unigene0005198	-10.68814602	Down	1.69E-06	7.97E-06	P-loop containing nucleoside triphosphate hydrolases superfamily protein [Theobroma cacao]	-	-	-
Unigene0005213	-5.352149534	Down	4.93E-12	3.54E-11	PREDICTED: uncharacterized LOC101208312 [Cucumis sativus]	-	-	-
Unigene0005223	-5.686568573	Down	2.99E-15	2.89E-14	Os03g0161600 [Oryza sativa Japonica Group]	-	-	-
Unigene0005243	-4.076515091	Down	6.29E-05	0.000241201	PREDICTED: uncharacterized membrane protein C2G11.09-like [Glycine max]	-	-	-
Unigene0005244	-11.12063249	Down	5.07E-20	5.72E-19	PREDICTED: uncharacterized membrane protein C2G11.09-like [Glycine max]	-	-	-
Unigene0005253	11.00893607	Up	2.44E-05	9.98E-05	--	-	-	-
Unigene0005273	11.01587475	Up	1.51E-12	1.15E-11	metallophosphoesterase [Chlamydomonas reinhardtii]	-	-	-
Unigene0005279	-3.828587578	Down	2.19E-07	1.12E-06	Seven transmembrane MLO family protein isoform 2 [Theobroma cacao]	-	-	-
Unigene0005280	-10.71253934	Down	8.98E-07	4.35E-06	MLO-like protein [Medicago truncatula]	-	-	-
Unigene0005282	2.393804843	Up	5.01E-05	0.000196414	--	-	-	-
Unigene0005286	-10.68224542	Down	4.07E-05	0.000161183	PREDICTED: protein CHUP1, chloroplastic-like [Fragaria vesca subsp. vesca]	-	-	-
Unigene0005294	10.12948952	Up	0.000234356	0.000815925	large subunit ribosomal protein L35Ae, cytoplasmic [Guillardia theta CCMP2712]	-	-	-
Unigene0005316	10.92982952	Up	1.15E-05	4.90E-05	cc-nbs-lrr resistance protein [Populus trichocarpa]	-	-	-
Unigene0005317	3.444430916	Up	8.72E-05	0.000326157	PREDICTED: TMV resistance protein N-like [Glycine max]	-	-	-
Unigene0005318	10.80161109	Up	2.44E-05	9.99E-05	N1-A protein [Linum usitatissimum]	-	-	-
Unigene0005322	10.80730221	Up	2.44E-05	9.99E-05	translation initiation factor eIF-1A [Galdieria sulphuraria]	-	-	-
Unigene0005336	10.43990904	Up	5.39E-06	2.40E-05	hypothetical protein PHYSODRAFT_473674 [Phytophthora sojae]	-	-	-
Unigene0005337	10.72959985	Up	6.32E-10	3.89E-09	probable dehydrogenase [Chondrus crispus]	-	-	-
Unigene0005341	3.171412422	Up	9.39E-05	0.000349505	--	-	-	-
Unigene0005344	-1.703056696	Down	8.79E-05	0.000328343	PREDICTED: probable inactive leucine-rich repeat receptor-like protein kinase At5g20690-like [Cucumis sativus]	-	-	-
Unigene0005350	-10.65232984	Down	7.68E-05	0.000291079	Os06g0713300 [Oryza sativa Japonica Group]	-	-	-
Unigene0005351	-1.494850181	Down	3.73E-06	1.69E-05	NBS-LRR class disease resistance protein [Oryza sativa Japonica Group]	-	-	-
Unigene0005354	1.83580939	Up	8.50E-14	7.53E-13	NADP-dependent alkenal double bond reductase P1 [Theobroma cacao]	-	-	-
Unigene0005356	10.6475505	Up	5.39E-06	2.41E-05	ADP-ribosylation factor [Actinidia chinensis]	-	-	-
Unigene0005360	3.630844041	Up	0.000133346	0.000481578	--	-	-	-
Unigene0005361	10.22805336	Up	0.000234356	0.000815423	--	-	-	-
Unigene0005385	10.83054578	Up	2.75E-08	1.51E-07	PREDICTED: uncharacterized LOC101217259 [Cucumis sativus]	-	-	-
Unigene0005386	10.31456235	Up	2.44E-05	9.99E-05	Bifunctional inhibitor/lipid-transfer protein/seed storage 2S albumin superfamily protein [Arabidopsis thaliana]	-	-	-
Unigene0005396	10.22449554	Up	1.15E-05	4.91E-05	--	-	-	-
Unigene0005397	-1.868115942	Down	0.000132933	0.00048031	5'-nucleotidase surE [Medicago truncatula]	-	-	-
Unigene0005406	-10.81152844	Down	2.95E-09	1.74E-08	--	-	-	-
Unigene0005408	10.83828262	Up	5.39E-06	2.40E-05	--	-	-	-
Unigene0005409	11.7937153	Up	4.44E-16	4.51E-15	--	-	-	-
Unigene0005414	10.52350924	Up	0.000234356	0.000814188	--	-	-	-
Unigene0005418	4.341337423	Up	0.000128056	0.000465422	--	-	-	-
Unigene0005429	-10.59429772	Down	7.68E-05	0.00029034	myb-like transcription factor-like protein [Arabidopsis thaliana]	-	-	-
Unigene0005439	11.18592788	Up	7.44E-14	6.62E-13	hypothetical protein SDRG_00077 [Saprolegnia diclina VS20]	-	-	-
Unigene0005457	-2.971545532	Down	1.54E-09	9.24E-09	Hexokinase-like 1 [Theobroma cacao]	-	-	-
Unigene0005458	-2.108695497	Down	7.61E-05	0.000289237	PREDICTED: hexokinase-3 [Vitis vinifera]	-	-	-
Unigene0005480	-11.59740363	Down	2.66E-28	3.58E-27	--	-	-	-
Unigene0005482	-2.261546985	Down	0.000250772	0.000868092	PREDICTED: disease resistance RPP13-like protein 4-like isoform X2 [Setaria italica]	-	-	-
Unigene0005495	10.61729139	Up	5.18E-05	0.000202712	--	-	-	-
Unigene0005504	10.38799427	Up	0.000110225	0.000405586	--	-	-	-
Unigene0005507	2.444430916	Up	3.81E-05	0.000151745	--	-	-	-
Unigene0005543	-10.74783376	Down	1.14E-05	4.90E-05	predicted protein [Populus trichocarpa]	-	-	-
Unigene0005544	-10.28314946	Down	0.000273584	0.000941416	--	-	-	-
Unigene0005545	-10.5007409	Down	0.000273584	0.000942371	--	-	-	-
Unigene0005552	10.79463733	Up	5.18E-05	0.00020289	--	-	-	-
Unigene0005557	-1.243625077	Down	0.000168371	0.000597744	proline rich protein [Santalum album]	-	-	-
Unigene0005569	-10.38349892	Down	6.04E-06	2.68E-05	PREDICTED: MADS-box transcription factor 27-like [Brachypodium distachyon]	-	-	-
Unigene0005570	-10.2137419	Down	0.000144908	0.000518678	PREDICTED: MADS-box transcription factor 27-like [Solanum lycopersicum]	GO:0043231//intracellular membrane-bounded organelle	GO:0003676//nucleic acid binding;GO:0016628//oxidoreductase activity, acting on the CH-CH group of donors, NAD or NADP as acceptor;GO:0001071//nucleic acid binding transcription factor activity;GO:0005515//protein binding	GO:0048869;GO:0031667//response to nutrient levels;GO:0010468//regulation of gene expression;GO:0032774;GO:0048528//post-embryonic root development
Unigene0005572	-2.944064795	Down	3.37E-05	0.000136105	--	-	-	-
Unigene0005593	2.926299924	Up	6.19E-05	0.000237818	--	-	-	-
Unigene0005608	1.799443645	Up	0.000115344	0.000422534	PREDICTED: chaperone protein dnaJ 11, chloroplastic-like [Fragaria vesca subsp. vesca]	-	-	-
Unigene0005619	2.31825381	Up	3.12E-07	1.57E-06	--	-	-	-
Unigene0005620	10.63180084	Up	5.84E-08	3.12E-07	--	-	-	-
Unigene0005625	-6.168437581	Down	1.85E-21	2.16E-20	--	-	-	-
Unigene0005629	2.118945002	Up	0.000146821	0.000524727	--	-	-	-
Unigene0005630	-12.31102629	Down	3.68E-24	4.56E-23	60S ribosomal protein L21-1 [Phytophthora infestans T30-4]	GO:0005840//ribosome;GO:0043231//intracellular membrane-bounded organelle;GO:0044446//intracellular organelle part	-	-
Unigene0005652	2.493340517	Up	3.13E-05	0.000126569	--	-	-	-
Unigene0005654	-11.82028091	Down	8.19E-18	8.76E-17	PREDICTED: homeobox-leucine zipper protein ATHB-40 [Vitis vinifera]	-	GO:0003677//DNA binding	GO:0006355//regulation of transcription, DNA-dependent
Unigene0005655	-11.92400317	Down	7.00E-16	6.93E-15	homeobox-leucine zipper protein ATHB-40 [Arabidopsis lyrata subsp. lyrata]	GO:0043231//intracellular membrane-bounded organelle	GO:0001071//nucleic acid binding transcription factor activity;GO:0003677//DNA binding	GO:0006355//regulation of transcription, DNA-dependent
Unigene0005658	-10.78859163	Down	1.82E-11	1.24E-10	Ankyrin repeat family protein [Theobroma cacao]	-	-	-
Unigene0005666	8.415946156	Up	5.56E-09	3.22E-08	PREDICTED: primary amine oxidase [Vitis vinifera]	-	GO:0046872//metal ion binding;GO:0016491//oxidoreductase activity	GO:0008152//metabolic process
Unigene0005667	11.6922637	Up	6.32E-10	3.89E-09	--	-	-	-
Unigene0005668	11.6700579	Up	4.44E-16	4.47E-15	--	-	-	-
Unigene0005669	11.88377515	Up	4.44E-16	4.45E-15	--	-	-	-
Unigene0005670	11.17558594	Up	6.84E-12	4.82E-11	predicted protein [Physcomitrella patens subsp. patens]	-	-	-
Unigene0005682	2.88413047	Up	4.88E-06	2.19E-05	--	-	-	-
Unigene0005685	-10.41393607	Down	0.000273584	0.000943175	--	-	-	-
Unigene0005723	-10.71279448	Down	7.68E-05	0.00029043	--	-	-	-
Unigene0005728	-10.45668572	Down	0.000273584	0.0009405	--	-	-	-
Unigene0005735	-10.99018928	Down	8.98E-07	4.34E-06	NBS-LRR protein [Ipomoea batatas]	-	GO:0005488//binding	-
Unigene0005736	-10.74543925	Down	4.07E-05	0.000161251	--	-	-	-
Unigene0005785	-3.798213929	Down	1.38E-28	1.86E-27	proline-rich receptor-like protein kinase PERK9 [Arabidopsis thaliana]	-	-	-
Unigene0005790	2.729407875	Up	3.17E-08	1.73E-07	--	-	-	-
Unigene0005799	-4.076515091	Down	6.29E-05	0.000241562	ATP-citrate synthase [Phytophthora infestans T30-4]	GO:0043234//protein complex;GO:0044444//cytoplasmic part;GO:0016020//membrane	GO:0004774//succinate-CoA ligase activity;GO:0046912//transferase activity, transferring acyl groups, acyl groups converted into alkyl on transfer;GO:0032559	GO:0005975//carbohydrate metabolic process;GO:0006084//acetyl-CoA metabolic process
Unigene0005802	1.635359522	Up	2.59E-08	1.43E-07	--	-	-	-
Unigene0005804	-11.51997399	Down	2.52E-07	1.28E-06	Uncharacterized protein TCM_005082 [Theobroma cacao]	-	-	-
Unigene0005805	-11.59487238	Down	1.65E-30	2.31E-29	PREDICTED: uncharacterized LOC101216403 [Cucumis sativus]	-	-	-
Unigene0005812	-3.916050419	Down	6.86E-08	3.66E-07	--	-	-	-
Unigene0005813	-1.261546985	Down	1.80E-05	7.52E-05	Disulfide bond formation protein B 2, putative [Theobroma cacao]	-	-	-
Unigene0005815	10.62219351	Up	0.000234356	0.000813988	PREDICTED: probable receptor-like protein kinase At5g39020-like [Vitis vinifera]	-	GO:0001871;GO:0004672//protein kinase activity;GO:0032559	GO:0006464//protein modification process;GO:0006796//phosphate-containing compound metabolic process
Unigene0005818	-2.061248335	Down	4.02E-06	1.82E-05	Cytochrome P450 [Theobroma cacao]	-	-	-
Unigene0005829	-11.13345653	Down	3.20E-06	1.46E-05	--	-	-	-
Unigene0005839	-2.940095893	Down	5.38E-20	6.06E-19	Remorin family protein [Theobroma cacao]	GO:0044464//cell part	-	-
Unigene0005849	-11.86901393	Down	2.30E-18	2.49E-17	PREDICTED: 60S acidic ribosomal protein P2-like isoform 1 [Solanum lycopersicum]	GO:0005840//ribosome;GO:0043231//intracellular membrane-bounded organelle;GO:0016020//membrane	-	-
Unigene0005850	-2.331087919	Down	2.60E-05	0.00010589	--	-	-	-
Unigene0005870	3.586449921	Up	8.70E-05	0.000325565	--	-	-	-
Unigene0005872	-10.81513969	Down	1.33E-07	6.93E-07	ATP synthase F1 subunit alpha [Trebouxia aggregata]	GO:0043231//intracellular membrane-bounded organelle;GO:0033178//proton-transporting two-sector ATPase complex, catalytic domain	GO:0015078//hydrogen ion transmembrane transporter activity;GO:0019829//cation-transporting ATPase activity;GO:0032559	GO:0006754//ATP biosynthetic process;GO:0015988//energy coupled proton transport, against electrochemical gradient
Unigene0005885	10.33908467	Up	0.000234356	0.000815256	PREDICTED: L-type lectin-domain containing receptor kinase IV.1-like [Glycine max]	-	GO:0030246//carbohydrate binding;GO:0004672//protein kinase activity;GO:0032559	GO:0006464//protein modification process;GO:0006796//phosphate-containing compound metabolic process
Unigene0005893	3.258875263	Up	0.000276482	0.000948734	--	-	-	-
Unigene0005899	1.803680638	Up	0.0002295	0.000799674	--	-	-	-
Unigene0005913	2.563729845	Up	0.00022886	0.000797608	--	-	-	-
Unigene0005918	-12.72164293	Down	5.07E-20	5.72E-19	hypothetical protein ARALYDRAFT_481780 [Arabidopsis lyrata subsp. lyrata]	-	-	-
Unigene0005925	11.42414502	Up	4.44E-16	4.46E-15	PREDICTED: L-ascorbate oxidase-like [Vitis vinifera]	-	GO:0046914//transition metal ion binding;GO:0016682//oxidoreductase activity, acting on diphenols and related substances as donors, oxygen as acceptor	GO:0008152//metabolic process
Unigene0005928	11.23161997	Up	1.15E-05	4.91E-05	--	-	-	-
Unigene0005943	-11.05024316	Down	1.33E-07	6.94E-07	ATP synthase F0 subunit a [Glaucocystis nostochinearum]	GO:0043231//intracellular membrane-bounded organelle;GO:0045263//proton-transporting ATP synthase complex, coupling factor F(o)	-	GO:0009987//cellular process;GO:0006818//hydrogen transport
Unigene0005949	-4.413550079	Down	3.21E-06	1.46E-05	--	-	-	-
Unigene0005958	-10.61057654	Down	4.75E-07	2.36E-06	N1-D protein [Linum usitatissimum]	-	-	-
Unigene0005970	-10.73217064	Down	1.69E-06	7.97E-06	--	-	-	-
Unigene0005979	10.9231167	Up	6.58E-11	4.31E-10	--	-	-	-
Unigene0005999	-2.872981697	Down	3.41E-06	1.55E-05	Pathogenesis-related protein 10.5 [Theobroma cacao]	-	-	-
Unigene0006001	2.215806541	Up	2.15E-05	8.91E-05	--	-	-	-
Unigene0006014	-10.66468705	Down	0.000144908	0.000518744	--	-	-	-
Unigene0006021	-10.56835445	Down	4.07E-05	0.000161018	60S ribosomal protein L37A [Cyanidioschyzon merolae strain 10D]	GO:0015934//large ribosomal subunit	GO:0005198//structural molecule activity	GO:0034645//cellular macromolecule biosynthetic process
Unigene0006037	10.77648998	Up	5.18E-05	0.000203002	--	-	-	-
Unigene0006043	-3.129757113	Down	1.32E-12	1.01E-11	Os04g0438101 [Oryza sativa Japonica Group]	-	-	-
Unigene0006069	-10.25489466	Down	7.68E-05	0.00029069	--	-	-	-
Unigene0006070	-10.27458745	Down	0.000144908	0.00052039	--	-	-	-
Unigene0006082	10.39252393	Up	0.000234356	0.000813821	--	-	-	-
Unigene0006083	10.88701644	Up	2.64E-07	1.34E-06	--	-	-	-
Unigene0006095	-3.828587578	Down	1.04E-13	9.14E-13	--	-	-	-
Unigene0006112	-4.150515673	Down	3.48E-05	0.000140173	--	-	-	-
Unigene0006114	-2.808409696	Down	9.14E-12	6.38E-11	TIR-NBS-LRR class disease resistance protein [Arabidopsis thaliana]	-	-	-
Unigene0006121	4.926299924	Up	0.000128055	0.000467382	--	-	-	-
Unigene0006125	-10.54206776	Down	1.98E-08	1.10E-07	oxidoreductase [Arabidopsis lyrata subsp. lyrata]	GO:0009536//plastid	GO:0050661//NADP binding;GO:0008106//alcohol dehydrogenase (NADP+) activity	GO:0006970//response to osmotic stress;GO:0008152//metabolic process
Unigene0006131	-10.57631197	Down	1.14E-05	4.89E-05	PREDICTED: probable WRKY transcription factor 14-like [Vitis vinifera]	-	-	GO:0007275//multicellular organismal development
Unigene0006144	2.171412422	Up	9.08E-05	0.000338454	--	-	-	-
Unigene0006150	-3.686568573	Down	1.24E-06	5.90E-06	Cytochrome C1 family isoform 3, partial [Theobroma cacao]	GO:0043234//protein complex;GO:0044455	GO:0009055//electron carrier activity;GO:0004721//phosphoprotein phosphatase activity;GO:0005506//iron ion binding	GO:0022904//respiratory electron transport chain
Unigene0006166	-1.43864106	Down	6.36E-05	0.000243892	PREDICTED: transcription factor bHLH55-like [Glycine max]	-	-	GO:0006952//defense response
Unigene0006171	2.493340517	Up	8.51E-06	3.70E-05	--	-	-	-
Unigene0006173	10.93854674	Up	2.44E-05	9.97E-05	--	-	-	-
Unigene0006179	10.0881231	Up	0.000110225	0.000406096	--	-	-	-
Unigene0006188	10.59635981	Up	0.000110225	0.000406272	hydroxyproline-rich glycoprotein [Cenchrus americanus]	-	-	-
Unigene0006200	3.258875263	Up	0.000276482	0.000948465	--	-	-	-
Unigene0006216	-10.36596899	Down	6.04E-06	2.67E-05	--	-	-	-
Unigene0006225	-3.464176152	Down	6.36E-17	6.62E-16	Os07g0506600 [Oryza sativa Japonica Group]	-	-	-
Unigene0006226	-4.254852333	Down	3.46E-10	2.16E-09	preproMP73 [Cucurbita maxima]	-	-	-
Unigene0006227	2.795903287	Up	9.61E-10	5.85E-09	--	-	-	-
Unigene0006241	-2.035038455	Down	2.19E-07	1.12E-06	PREDICTED: UDP-glycosyltransferase 90A1-like [Vitis vinifera]	-	GO:0016757//transferase activity, transferring glycosyl groups	-
Unigene0006242	-2.887481267	Down	5.76E-05	0.000222515	UDP-glycosyltransferase 1 [Linum usitatissimum]	-	GO:0016757//transferase activity, transferring glycosyl groups	-
Unigene0006246	4.171412422	Up	0.000128061	0.000465062	--	-	-	-
Unigene0006250	-9.825467627	Down	0.000273584	0.000943481	--	-	-	-
Unigene0006282	10.25749713	Up	0.000234356	0.000814154	--	-	-	-
Unigene0006287	-11.04507155	Down	2.13E-13	1.80E-12	PREDICTED: subtilisin-like protease SDD1-like [Cicer arietinum]	GO:0044459//plasma membrane part	GO:0004175//endopeptidase activity;GO:0005515//protein binding;GO:0016628//oxidoreductase activity, acting on the CH-CH group of donors, NAD or NADP as acceptor	GO:0009886//post-embryonic morphogenesis;GO:0019538//protein metabolic process;GO:0050794//regulation of cellular process;GO:0044092//negative regulation of molecular function
Unigene0006304	9.731022485	Up	5.61E-07	2.76E-06	--	-	-	-
Unigene0006305	2.493340517	Up	1.66E-06	7.81E-06	--	-	-	-
Unigene0006318	3.87185214	Up	8.70E-05	0.000325706	--	-	-	-
Unigene0006320	3.404073179	Up	3.67E-05	0.000146917	--	-	-	-
Unigene0006322	10.95740577	Up	2.44E-05	9.99E-05	hypothetical protein EMIHUDRAFT_432820 [Emiliania huxleyi CCMP1516]	-	-	-
Unigene0006333	-3.085975421	Down	4.57E-26	5.88E-25	PREDICTED: 60S ribosomal protein L6-like [Solanum lycopersicum]	GO:0044444//cytoplasmic part;GO:0043229//intracellular organelle;GO:0030529//ribonucleoprotein complex	-	-
Unigene0006341	-3.998512579	Down	0.000113298	0.000415559	--	-	-	-
Unigene0006360	-4.320440674	Down	1.05E-10	6.83E-10	expansin [Breonia chinensis]	-	-	GO:0007047//cellular cell wall organization
Unigene0006391	-3.220905001	Down	0.000114079	0.000418099	phytoene synthase [Actinidia deliciosa]	GO:0009536//plastid	GO:0004337//geranyltranstransferase activity	GO:0016109
Unigene0006419	-10.58913602	Down	5.56E-09	3.21E-08	expressed protein, partial [Aureococcus anophagefferens]	-	-	-
Unigene0006441	-10.7688841	Down	1.33E-07	6.94E-07	kinase family protein [Arabidopsis lyrata subsp. lyrata]	-	GO:0004672//protein kinase activity;GO:0032559	GO:0050896//response to stimulus;GO:0006464//protein modification process;GO:0006796//phosphate-containing compound metabolic process
Unigene0006444	-1.735478174	Down	3.19E-06	1.46E-05	--	-	-	-
Unigene0006446	-4.076515091	Down	6.29E-05	0.000241354	--	-	-	-
Unigene0006454	10.76289238	Up	0.000234356	0.000814021	predicted protein [Hordeum vulgare subsp. vulgare]	-	GO:0016787//hydrolase activity	-
Unigene0006469	-3.288019197	Down	6.54E-05	0.000250255	ribonuclease H-like protein [Arabidopsis thaliana]	-	-	-
Unigene0006474	-10.82546763	Down	0.000273584	0.000940158	--	-	-	-
Unigene0006476	4.400231113	Up	9.54E-07	4.60E-06	hypothetical protein PRUPE_ppa017380mg, partial [Prunus persica]	-	-	-
Unigene0006477	3.855910596	Up	9.23E-11	6.01E-10	Late embryogenesis abundant hydroxyproline-rich glycofamily protein [Theobroma cacao]	-	-	-
Unigene0006478	4.363032495	Up	1.66E-06	7.82E-06	Late embryogenesis abundant hydroxyproline-rich glycofamily protein, putative [Theobroma cacao]	-	-	-
Unigene0006496	1.325740568	Up	1.00E-05	4.32E-05	--	-	-	-
Unigene0006497	11.781307	Up	1.40E-10	8.99E-10	hypothetical protein EMIHUDRAFT_101734 [Emiliania huxleyi CCMP1516]	-	-	-
Unigene0006498	-3.767187033	Down	5.61E-19	6.18E-18	ribosomal protein L24 [Chondrus crispus]	GO:0015934//large ribosomal subunit;GO:0016020//membrane;GO:0009536//plastid	-	-
Unigene0006508	11.53723622	Up	4.44E-16	4.48E-15	ENTH/ANTH/VHS superfamily protein [Theobroma cacao]	GO:0044444//cytoplasmic part;GO:0016020//membrane	GO:0005543//phospholipid binding	-
Unigene0006537	-3.320440674	Down	5.01E-09	2.91E-08	PREDICTED: phenylalanine ammonia-lyase-like, partial [Vitis vinifera]	GO:0044424//intracellular part	GO:0016841//ammonia-lyase activity	GO:0009414//response to water deprivation;GO:0006558//L-phenylalanine metabolic process;GO:0009808//lignin metabolic process;GO:0009696//salicylic acid metabolic process;GO:0048229//gametophyte development;GO:0009411//response to UV
Unigene0006538	-3.998512579	Down	0.000113298	0.0004159	PREDICTED: phenylalanine ammonia-lyase-like, partial [Cucumis sativus]	GO:0044424//intracellular part	GO:0016841//ammonia-lyase activity	GO:0006558//L-phenylalanine metabolic process
Unigene0006539	-10.89187054	Down	5.56E-09	3.21E-08	phenylalanine ammonia-lyase [Populus tremuloides]	GO:0044424//intracellular part	GO:0016841//ammonia-lyase activity	GO:0009414//response to water deprivation;GO:0006558//L-phenylalanine metabolic process;GO:0009808//lignin metabolic process;GO:0009696//salicylic acid metabolic process;GO:0048229//gametophyte development;GO:0009411//response to UV
Unigene0006540	10.62219351	Up	0.000234356	0.000814688	--	-	-	-
Unigene0006568	-2.752351992	Down	1.94E-38	3.06E-37	pyruvate,orthophosphate dikinase [Zea mays]	GO:0009532//plastid stroma;GO:0016020//membrane	GO:0043169//cation binding;GO:0004674//protein serine/threonine kinase activity;GO:0005543//phospholipid binding;GO:0016781//phosphotransferase activity, paired acceptors;GO:0032559	GO:0009314//response to radiation;GO:0006629//lipid metabolic process;GO:0005982//starch metabolic process;GO:0033674//positive regulation of kinase activity;GO:0006464//protein modification process
Unigene0006569	-3.998512579	Down	0.000113298	0.000415775	pyruvate,orthophosphate dikinase [Zea mays]	GO:0009532//plastid stroma;GO:0016020//membrane	GO:0043169//cation binding;GO:0004674//protein serine/threonine kinase activity;GO:0005543//phospholipid binding;GO:0016781//phosphotransferase activity, paired acceptors;GO:0032559	GO:0009314//response to radiation;GO:0006629//lipid metabolic process;GO:0005982//starch metabolic process;GO:0033674//positive regulation of kinase activity;GO:0006464//protein modification process
Unigene0006574	-10.26078165	Down	4.07E-05	0.00016098	Glycosyl hydrolase family 35 protein [Arabidopsis thaliana]	GO:0005622//intracellular	-	GO:0008152//metabolic process
Unigene0006603	-3.150515673	Down	0.000198302	0.00069793	--	-	-	-
Unigene0006604	-10.36527221	Down	7.68E-05	0.000290767	--	-	-	-
Unigene0006606	2.694974378	Up	0.00010877	0.000401832	PREDICTED: probable polygalacturonase non-catalytic subunit JP630-like [Vitis vinifera]	GO:0005576//extracellular region	-	-
Unigene0006618	-3.767187033	Down	4.67E-10	2.90E-09	--	-	-	-
Unigene0006619	-3.618664509	Down	9.58E-17	9.95E-16	photosystem I reaction center subunit VI, chloroplastic precursor [Zea mays]	GO:0009521;GO:0031976;GO:0031224//intrinsic to membrane;GO:0044434//chloroplast part	-	GO:0044237//cellular metabolic process
Unigene0006622	-10.85423289	Down	7.68E-05	0.000291522	--	-	-	-
Unigene0006623	-2.782783888	Down	9.77E-06	4.23E-05	--	-	-	-
Unigene0006638	10.18852499	Up	0.000110225	0.000406237	--	-	-	-
Unigene0006654	-4.413550079	Down	3.21E-06	1.47E-05	--	-	-	-
Unigene0006663	-4.076515091	Down	6.29E-05	0.000241332	1-Cys peroxiredoxin [Vitis vinifera]	-	GO:0016491//oxidoreductase activity	-
Unigene0006666	-4.150515673	Down	3.48E-05	0.000140259	PREDICTED: linoleate 9S-lipoxygenase 6, partial [Vitis vinifera]	GO:0043231//intracellular membrane-bounded organelle	GO:0046914//transition metal ion binding;GO:0016702//oxidoreductase activity, acting on single donors with incorporation of molecular oxygen, incorporation of two atoms of oxygen	GO:0006633//fatty acid biosynthetic process
Unigene0006671	-1.571812163	Down	8.20E-07	3.98E-06	--	-	-	-
Unigene0006701	11.19783874	Up	6.32E-10	3.89E-09	Os12g0633900 [Oryza sativa Japonica Group]	-	-	-
Unigene0006702	10.57485612	Up	5.18E-05	0.000202591	predicted protein [Populus trichocarpa]	-	-	-
Unigene0006711	1.715732938	Up	0.000152121	0.000542322	--	-	-	-
Unigene0006717	-11.91126078	Down	7.41E-37	1.14E-35	Flavin monooxygenase-like protein floozy [Theobroma cacao]	-	-	-
Unigene0006719	-4.359969039	Down	9.99E-41	1.63E-39	PREDICTED: disease resistance protein RPM1-like [Fragaria vesca subsp. vesca]	-	-	-
Unigene0006722	1.605815246	Up	7.85E-10	4.81E-09	PREDICTED: transcription factor bHLH30 [Vitis vinifera]	-	-	-
Unigene0006743	-10.81529036	Down	2.52E-07	1.28E-06	Maternal effect embryo arrest 60 isoform 2 [Theobroma cacao]	-	-	-
Unigene0006749	-10.57590019	Down	2.95E-09	1.74E-08	Leucine-rich receptor-like protein kinase family protein [Theobroma cacao]	-	GO:0016772//transferase activity, transferring phosphorus-containing groups	-
Unigene0006764	-4.150515673	Down	3.48E-05	0.000140253	FKBP-type peptidyl-prolyl cis-trans isomerase [Coccomyxa subellipsoidea C-169]	-	GO:0005527//macrolide binding;GO:0016859//cis-trans isomerase activity	GO:0018208//peptidyl-proline modification
Unigene0006786	10.98514177	Up	3.51E-14	3.21E-13	gag protease polyprotein [Cucumis melo subsp. melo]	-	GO:0005488//binding	GO:0043170;GO:0044238//primary metabolic process
Unigene0006809	-9.970226182	Down	7.68E-05	0.000290793	PREDICTED: callose synthase 3-like [Fragaria vesca subsp. vesca]	-	-	-
Unigene0006816	-10.87662346	Down	2.15E-05	8.92E-05	--	-	-	-
Unigene0006818	-10.94116372	Down	4.07E-05	0.000161228	--	-	-	-
Unigene0006823	-2.186139583	Down	8.25E-06	3.61E-05	--	-	-	-
Unigene0006824	-2.038040944	Down	5.22E-05	0.000203902	--	-	-	-
Unigene0006826	-4.443297422	Down	9.72E-12	6.75E-11	Lecithin:cholesterol acyltransferase family protein [Theobroma cacao]	GO:0043231//intracellular membrane-bounded organelle	GO:0008374//O-acyltransferase activity;GO:0008080//N-acetyltransferase activity	GO:0044238//primary metabolic process
Unigene0006827	-3.288019197	Down	6.54E-05	0.000250582	Lecithin:cholesterol acyltransferase family protein [Theobroma cacao]	GO:0043231//intracellular membrane-bounded organelle	GO:0008374//O-acyltransferase activity;GO:0008080//N-acetyltransferase activity	GO:0044238//primary metabolic process
Unigene0006842	3.673912763	Up	8.70E-05	0.000325611	PREDICTED: leucine-rich repeat receptor protein kinase EXS-like [Glycine max]	-	GO:0004672//protein kinase activity;GO:0000166//nucleotide binding	GO:0044237//cellular metabolic process;GO:0043170
Unigene0006846	-1.513085752	Down	0.000267198	0.000922433	Os01g0798800 [Oryza sativa Japonica Group]	-	-	-
Unigene0006847	-1.998512579	Down	1.89E-08	1.05E-07	Os01g0798800 [Oryza sativa Japonica Group]	-	-	-
Unigene0006848	-1.476285834	Down	0.000251654	0.000870968	Os10g0348600 [Oryza sativa Japonica Group]	GO:0016020//membrane	-	-
Unigene0006850	-2.108695497	Down	7.61E-05	0.000289289	--	-	-	-
Unigene0006907	-1.880676089	Down	3.16E-14	2.90E-13	--	-	-	-
Unigene0006908	-11.35850881	Down	5.12E-12	3.67E-11	cyclophilin 1 [Pyropia haitanensis]	-	GO:0016859//cis-trans isomerase activity	GO:0018208//peptidyl-proline modification
Unigene0006910	6.248228019	Up	0.000128055	0.00046638	--	-	-	-
Unigene0006911	3.563729845	Up	0.000138437	0.000498502	--	-	-	-
Unigene0006920	3.341337423	Up	0.000204858	0.000717612	--	-	-	-
Unigene0006927	-10.91205531	Down	7.07E-08	3.76E-07	--	-	-	-
Unigene0006928	-10.16767225	Down	0.000144908	0.000518722	--	-	-	-
Unigene0006937	10.85683209	Up	5.18E-05	0.000203021	--	-	-	-
Unigene0006944	-3.357840646	Down	1.62E-23	1.98E-22	hypothetical protein VOLCADRAFT_91594 [Volvox carteri f. nagariensis]	-	-	-
Unigene0006962	-10.67276437	Down	0.000273584	0.000943558	PREDICTED: TMV resistance protein N-like [Vitis vinifera]	-	GO:0000166//nucleotide binding	GO:0050896//response to stimulus
Unigene0006967	-1.721672374	Down	8.98E-10	5.48E-09	PREDICTED: protein SPIRAL1-like 5-like [Fragaria vesca subsp. vesca]	-	-	-
Unigene0006982	-2.413550079	Down	1.67E-06	7.86E-06	--	-	-	-
Unigene0006989	-10.79492647	Down	3.74E-08	2.03E-07	60S ribosomal protein L12 [Zea mays]	GO:0015934//large ribosomal subunit	GO:0005198//structural molecule activity	GO:0034645//cellular macromolecule biosynthetic process
Unigene0007000	-10.55777184	Down	0.000273584	0.000940577	Os01g0953100 [Oryza sativa Japonica Group]	GO:0043231//intracellular membrane-bounded organelle;GO:0016020//membrane	-	-
Unigene0007001	-10.26879417	Down	0.000273584	0.000940462	predicted protein [Populus trichocarpa]	-	-	-
Unigene0007017	3.230306111	Up	9.06E-05	0.00033772	--	-	-	-
Unigene0007024	-1.272194229	Down	7.83E-05	0.000295716	PREDICTED: TMV resistance protein N-like [Glycine max]	-	-	-
Unigene0007026	-12.63178611	Down	4.19E-50	7.59E-49	Os09g0459200 [Oryza sativa Japonica Group]	-	-	-
Unigene0007064	10.81301586	Up	5.61E-07	2.76E-06	--	-	-	-
Unigene0007069	2.493340517	Up	1.53E-05	6.42E-05	--	-	-	-
Unigene0007070	-10.67575166	Down	6.04E-06	2.67E-05	--	-	-	-
Unigene0007101	11.96526983	Up	4.44E-16	4.45E-15	--	-	-	-
Unigene0007103	1.527556232	Up	2.21E-06	1.03E-05	--	-	-	-
Unigene0007104	-1.937112035	Down	7.06E-08	3.76E-07	--	-	-	-
Unigene0007115	1.780827966	Up	8.28E-13	6.46E-12	--	-	-	-
Unigene0007119	-10.67197708	Down	4.07E-05	0.000161342	Proline-rich receptor protein kinase PERK10 isoform 1 [Theobroma cacao]	-	-	-
Unigene0007129	-3.121369327	Down	2.85E-09	1.68E-08	retrotransposon protein [Hypericum perforatum]	-	-	-
Unigene0007148	-10.86251237	Down	3.74E-08	2.04E-07	--	-	-	-
Unigene0007149	2.680426069	Up	5.46E-07	2.69E-06	polypeptide with a gag-like domain [Petunia x hybrida]	-	-	-
Unigene0007169	-4.529027296	Down	9.68E-07	4.65E-06	--	-	-	-
Unigene0007188	4.528964427	Up	0.000128055	0.0004657	OSJNBa0027G07.18 [Oryza sativa Japonica Group]	-	-	-
Unigene0007192	10.69753864	Up	0.000110225	0.000405955	--	-	-	-
Unigene0007193	3.493340517	Up	0.00014836	0.000529939	--	-	-	-
Unigene0007194	3.171412422	Up	5.77E-05	0.000222923	--	-	-	-
Unigene0007209	-10.62665309	Down	4.07E-05	0.000161508	PREDICTED: ankyrin repeat-containing protein At3g12360-like [Vitis vinifera]	-	-	-
Unigene0007218	2.908378016	Up	0.000176717	0.000625438	--	-	-	-
Unigene0007233	10.65301997	Up	1.19E-06	5.70E-06	--	-	-	-
Unigene0007238	10.78326851	Up	5.39E-06	2.41E-05	PREDICTED: cell wall / vacuolar inhibitor of fructosidase 1-like [Cicer arietinum]	-	-	-
Unigene0007241	-1.868115942	Down	0.000132933	0.000480269	PREDICTED: uncharacterized protein LOC100799661 [Glycine max]	-	-	-
Unigene0007246	2.192474038	Up	5.67E-08	3.04E-07	Proline-rich extensin-like family protein [Arabidopsis thaliana]	-	-	-
Unigene0007247	-3.472443768	Down	1.21E-05	5.16E-05	--	-	-	-
Unigene0007261	-4.735478174	Down	8.66E-08	4.58E-07	--	-	-	-
Unigene0007273	-10.04187422	Down	1.14E-05	4.90E-05	PREDICTED: actin-depolymerizing factor 7-like [Glycine max]	-	GO:0005488//binding	-
Unigene0007276	-3.998512579	Down	0.000113298	0.000415972	--	-	-	-
Unigene0007284	-10.45668572	Down	0.000273584	0.000943251	predicted protein [Hordeum vulgare subsp. vulgare]	-	-	-
Unigene0007291	-1.301340575	Down	1.13E-08	6.40E-08	HSP20-like chaperones superfamily protein [Theobroma cacao]	-	-	GO:0050896//response to stimulus
Unigene0007295	3.815268612	Up	0.000128743	0.000466045	PREDICTED: uncharacterized mitochondrial protein AtMg00810-like [Solanum lycopersicum]	-	GO:0005488//binding	-
Unigene0007299	11.92849307	Up	1.58E-13	1.36E-12	--	-	-	-
Unigene0007308	-10.9513861	Down	4.75E-07	2.36E-06	--	-	-	-
Unigene0007309	-10.63019867	Down	0.000144908	0.00051962	--	-	-	-
Unigene0007318	13.08293665	Up	4.44E-16	4.45E-15	--	-	-	-
Unigene0007319	3.201159765	Up	2.27E-05	9.36E-05	--	-	-	-
Unigene0007324	10.71147783	Up	5.39E-06	2.41E-05	--	-	-	-
Unigene0007325	11.08741012	Up	2.54E-06	1.17E-05	PREDICTED: isocitrate lyase-like [Vitis vinifera]	-	GO:0016833//oxo-acid-lyase activity	GO:0043436
Unigene0007375	10.94167284	Up	6.32E-10	3.89E-09	--	-	-	-
Unigene0007395	10.79971903	Up	0.000110225	0.000406043	--	-	-	-
Unigene0007410	2.134886546	Up	6.41E-06	2.83E-05	--	-	-	-
Unigene0007418	2.268273961	Up	3.17E-08	1.73E-07	--	-	-	-
Unigene0007424	1.859468416	Up	0.000279326	0.000957757	--	-	-	-
Unigene0007434	10.52788768	Up	1.15E-05	4.90E-05	--	-	-	-
Unigene0007445	10.44497584	Up	5.18E-05	0.000202507	--	-	-	-
Unigene0007447	3.074115221	Up	1.73E-09	1.03E-08	--	-	-	-
Unigene0007449	1.959908317	Up	1.67E-05	7.01E-05	--	-	-	-
Unigene0007460	-10.98370941	Down	3.20E-06	1.46E-05	--	-	-	-
Unigene0007461	-4.413550079	Down	1.77E-11	1.21E-10	--	-	-	-
Unigene0007469	-10.73157313	Down	4.38E-10	2.72E-09	PREDICTED: transcription factor TT2-like [Vitis vinifera]	-	-	-
Unigene0007499	-4.150515673	Down	3.48E-05	0.000140193	PREDICTED: intracellular protein transport protein USO1-like isoform X1 [Cicer arietinum]	-	-	-
Unigene0007507	-10.6577231	Down	9.67E-12	6.72E-11	--	-	-	-
Unigene0007514	-2.872981697	Down	3.41E-06	1.55E-05	PREDICTED: probable disease resistance protein At4g27220-like [Vitis vinifera]	-	GO:0000166//nucleotide binding	-
Unigene0007522	-10.45244734	Down	4.75E-07	2.36E-06	PREDICTED: oleosin 18.2 kDa-like [Fragaria vesca subsp. vesca]	GO:0031224//intrinsic to membrane;GO:0005811//lipid particle	-	-
Unigene0007524	-2.494470074	Down	1.10E-22	1.32E-21	--	-	-	-
Unigene0007526	-2.011809402	Down	8.20E-34	1.21E-32	--	-	-	-
Unigene0007529	1.930404323	Up	4.45E-06	2.01E-05	Os03g0326300 [Oryza sativa Japonica Group]	-	GO:0046872//metal ion binding	-
Unigene0007543	3.652539112	Up	2.27E-05	9.36E-05	PREDICTED: NAC domain-containing protein 29-like [Vitis vinifera]	-	-	-
Unigene0007548	-12.66748207	Down	1.68E-14	1.57E-13	60S ribosomal protein L27 [Phytophthora infestans T30-4]	GO:0005840//ribosome	-	-
Unigene0007565	10.98939588	Up	6.32E-10	3.89E-09	ATP synthase F0 subunit 6 [Plocamiocolax pulvinata]	GO:0043231//intracellular membrane-bounded organelle;GO:0044425//membrane part	-	GO:0006810//transport;GO:0006754//ATP biosynthetic process
Unigene0007570	11.17558594	Up	1.15E-05	4.91E-05	PREDICTED: probable LRR receptor-like serine/threonine-protein kinase At5g37450-like [Vitis vinifera]	GO:0031224//intrinsic to membrane	GO:0004672//protein kinase activity;GO:0032559	GO:0006464//protein modification process;GO:0006796//phosphate-containing compound metabolic process;GO:0007167//enzyme linked receptor protein signaling pathway
Unigene0007571	10.83163154	Up	5.18E-05	0.000202619	LRR receptor-like serine/threonine-protein kinase, putative [Theobroma cacao]	-	-	-
Unigene0007580	-10.36086703	Down	7.68E-05	0.000291431	--	-	-	-
Unigene0007587	-11.52202182	Down	3.74E-08	2.03E-07	--	-	-	-
Unigene0007589	10.52898437	Up	0.000110225	0.000406396	transaldolase [Saprolegnia diclina VS20]	GO:0044424//intracellular part	GO:0016744	GO:0006007//glucose catabolic process
Unigene0007591	2.408451619	Up	1.84E-05	7.70E-05	--	-	-	-
Unigene0007593	2.694974378	Up	0.00010877	0.00040199	PREDICTED: L-type lectin-domain containing receptor kinase IX.1-like [Fragaria vesca subsp. vesca]	-	GO:0005488//binding	GO:0008152//metabolic process
Unigene0007594	2.493340517	Up	8.51E-06	3.70E-05	Integrase core domain containing protein [Solanum demissum]	-	GO:0005488//binding	-
Unigene0007597	-10.69466468	Down	3.20E-06	1.46E-05	PREDICTED: uncharacterized protein LOC100246308 [Vitis vinifera]	-	-	-
Unigene0007629	-10.73986745	Down	3.74E-08	2.04E-07	--	-	-	-
Unigene0007630	10.25292802	Up	5.18E-05	0.000203068	--	-	-	-
Unigene0007636	-5.018412137	Down	4.90E-18	5.27E-17	Phototropic-responsive NPH3 family protein isoform 1 [Theobroma cacao]	-	GO:0004084//branched-chain-amino-acid transaminase activity	-
Unigene0007665	-3.274843808	Down	5.97E-20	6.73E-19	PREDICTED: glycine-rich cell wall structural protein 2-like [Setaria italica]	-	-	GO:0032502//developmental process
Unigene0007691	2.341337423	Up	7.12E-05	0.000271438	--	-	-	-
Unigene0007692	10.70845993	Up	2.54E-06	1.18E-05	DEAH-box RNA helicase [Chlamydomonas reinhardtii]	-	-	-
Unigene0007698	-10.94692956	Down	5.56E-09	3.21E-08	cytochrome c oxidase subunit 3 [Nephroselmis olivacea]	GO:0043231//intracellular membrane-bounded organelle;GO:0016020//membrane	GO:0015002//heme-copper terminal oxidase activity	GO:0022904//respiratory electron transport chain
Unigene0007710	-10.50318941	Down	4.07E-05	0.00016101	--	-	-	-
Unigene0007713	11.03875172	Up	6.32E-10	3.90E-09	--	-	-	-
Unigene0007714	11.34434039	Up	5.84E-08	3.12E-07	--	-	-	-
Unigene0007717	10.02451996	Up	0.000234356	0.000814121	PREDICTED: phosphoenolpyruvate carboxykinase [ATP]-like [Fragaria vesca subsp. vesca]	-	GO:0004611//phosphoenolpyruvate carboxykinase activity;GO:0032559;GO:0016772//transferase activity, transferring phosphorus-containing groups	GO:0006796//phosphate-containing compound metabolic process;GO:0006006//glucose metabolic process
Unigene0007732	10.33908467	Up	2.54E-06	1.18E-05	--	-	-	-
Unigene0007735	-10.91205531	Down	7.07E-08	3.76E-07	--	-	-	-
Unigene0007747	10.44378205	Up	0.000110225	0.000405902	--	-	-	-
Unigene0007754	1.9628258	Up	2.89E-06	1.33E-05	--	-	-	-
Unigene0007771	-10.30969125	Down	1.56E-09	9.36E-09	--	-	-	-
Unigene0007773	10.72918427	Up	5.18E-05	0.000202796	--	-	-	-
Unigene0007774	10.3234314	Up	0.000234356	0.000815189	--	-	-	-
Unigene0007792	1.672716994	Up	0	0	PREDICTED: protein TRANSPARENT TESTA 1 [Vitis vinifera]	-	-	-
Unigene0007810	1.756374923	Up	3.15E-06	1.44E-05	--	-	-	-
Unigene0007829	-2.669889832	Down	2.89E-07	1.46E-06	PREDICTED: calcium-binding protein PBP1-like [Fragaria vesca subsp. vesca]	GO:0005911//cell-cell junction;GO:0043231//intracellular membrane-bounded organelle;GO:0044444//cytoplasmic part	GO:0046914//transition metal ion binding	GO:0009725//response to hormone stimulus;GO:0044267//cellular protein metabolic process
Unigene0007836	-4.076515091	Down	6.61E-09	3.80E-08	ribosomal protein S29 subunit [Chlamydomonas sp. ICE-L]	GO:0043231//intracellular membrane-bounded organelle;GO:0015935//small ribosomal subunit	GO:0005198//structural molecule activity	GO:0034645//cellular macromolecule biosynthetic process
Unigene0007837	1.573510866	Up	1.94E-07	9.97E-07	protein kinase family protein [Musa balbisiana]	-	GO:0005488//binding;GO:0016301//kinase activity	-
Unigene0007852	-2.776120158	Down	3.84E-09	2.24E-08	--	-	-	-
Unigene0007859	-10.32610161	Down	7.68E-05	0.00029147	creatine kinase, mitochondrial precursor [Phytophthora infestans T30-4]	-	GO:0016772//transferase activity, transferring phosphorus-containing groups;GO:0032559	GO:0006796//phosphate-containing compound metabolic process
Unigene0007867	-2.343160751	Down	4.43E-06	1.99E-05	--	-	-	-
Unigene0007899	-11.52276721	Down	8.98E-07	4.35E-06	--	-	-	-
Unigene0007900	-11.09809138	Down	2.15E-05	8.90E-05	--	-	-	-
Unigene0007901	3.815268612	Up	0.000128743	0.000465906	--	-	-	-
Unigene0007902	-2.150515673	Down	1.02E-06	4.88E-06	2-isopropylmalate synthase 1 isoform 3, partial [Theobroma cacao]	GO:0009526//plastid envelope	GO:0046912//transferase activity, transferring acyl groups, acyl groups converted into alkyl on transfer	GO:0006551//leucine metabolic process
Unigene0007910	-10.03623472	Down	0.000273584	0.000941874	AP2 domain class transcription factor [Malus domestica]	-	-	-
Unigene0007947	-10.73827945	Down	1.14E-05	4.90E-05	--	-	-	-
Unigene0007952	-3.113989797	Down	1.36E-07	7.04E-07	--	-	-	-
Unigene0007955	-4.529027296	Down	9.68E-07	4.65E-06	O-Glycosyl hydrolases family 17 protein [Theobroma cacao]	GO:0031225//anchored to membrane;GO:0005911//cell-cell junction	GO:0043167//ion binding;GO:0008422//beta-glucosidase activity	GO:0044238//primary metabolic process
Unigene0007959	-10.84574415	Down	4.07E-05	0.000161123	--	-	-	-
Unigene0007971	-4.304321009	Down	6.35E-39	1.01E-37	PREDICTED: late embryogenesis abundant protein D-29 [Vitis vinifera]	-	-	-
Unigene0008008	11.79029578	Up	1.67E-14	1.56E-13	Ankyrin repeat family protein, putative [Theobroma cacao]	-	-	-
Unigene0008012	-10.62710387	Down	8.98E-07	4.34E-06	PREDICTED: UDP-glycosyltransferase 76F1-like [Fragaria vesca subsp. vesca]	-	GO:0016757//transferase activity, transferring glycosyl groups	-
Unigene0008022	-10.15415744	Down	2.15E-05	8.92E-05	--	-	-	-
Unigene0008023	-3.150515673	Down	0.000198302	0.000698307	PREDICTED: auxin-induced protein PCNT115 [Vitis vinifera]	-	GO:0004033//aldo-keto reductase (NADP) activity	GO:0008152//metabolic process
Unigene0008063	1.756374923	Up	9.42E-05	0.000350471	--	-	-	-
Unigene0008077	-10.69818696	Down	0.000273584	0.000942715	--	-	-	-
Unigene0008078	-10.17211815	Down	0.000273584	0.000939511	plant synaptotagmin [Populus trichocarpa]	GO:0044464//cell part	-	-
Unigene0008081	-10.49864548	Down	4.07E-05	0.0001611	Beta-ureidopropionase [Aegilops tauschii]	GO:0044444//cytoplasmic part	GO:0016811//hydrolase activity, acting on carbon-nitrogen (but not peptide) bonds, in linear amides	GO:0031669//cellular response to nutrient levels;GO:0006208//pyrimidine base catabolic process
Unigene0008089	-4.150515673	Down	3.48E-05	0.000140186	--	-	-	-
Unigene0008096	1.517187259	Up	4.30E-06	1.94E-05	--	-	-	-
Unigene0008099	1.427752175	Up	0.0002332	0.000812266	--	-	-	-
Unigene0008106	10.58206142	Up	5.39E-06	2.40E-05	--	-	-	-
Unigene0008112	-10.97743367	Down	2.71E-12	2.01E-11	cupin family protein [Arabidopsis thaliana]	-	-	-
Unigene0008126	-11.00417351	Down	3.20E-06	1.46E-05	--	-	-	-
Unigene0008167	-10.43235639	Down	1.69E-06	7.97E-06	Upstream activation factor subunit spp27 [Medicago truncatula]	-	GO:0005488//binding	-
Unigene0008170	3.694974378	Up	0.000130743	0.00047272	--	-	-	-
Unigene0008181	10.60542044	Up	2.44E-05	9.99E-05	--	-	-	-
Unigene0008196	11.85709693	Up	4.44E-16	4.48E-15	--	-	-	-
Unigene0008210	10.76721217	Up	6.58E-11	4.31E-10	--	-	-	-
Unigene0008247	-9.988161196	Down	4.07E-05	0.00016144	Heat stable protein 1 [Theobroma cacao]	-	-	GO:0006952//defense response
Unigene0008248	-11.49648673	Down	1.69E-06	7.98E-06	60S ribosomal protein L17 [Zea mays]	GO:0015934//large ribosomal subunit;GO:0016020//membrane;GO:0009536//plastid	GO:0005198//structural molecule activity	GO:0034645//cellular macromolecule biosynthetic process
Unigene0008251	-10.31967534	Down	2.52E-07	1.28E-06	--	-	-	-
Unigene0008262	-3.352149534	Down	2.87E-09	1.70E-08	--	-	-	-
Unigene0008275	-3.716112849	Down	2.38E-15	2.31E-14	Proline-rich receptor protein kinase PERK10 isoform 1 [Theobroma cacao]	-	-	-
Unigene0008286	1.040167889	Up	5.84E-05	0.000225185	retrotransposon protein [Hypericum perforatum]	-	-	-
Unigene0008288	-2.58347508	Down	7.73E-05	0.000292074	--	-	-	-
Unigene0008290	-10.44050579	Down	0.000273584	0.000941645	ornithine aminotransferase [Ectocarpus siliculosus]	-	GO:0048037//cofactor binding;GO:0008483//transaminase activity	-
Unigene0008300	-10.71960595	Down	6.04E-06	2.67E-05	--	-	-	-
Unigene0008317	-11.16428166	Down	2.15E-05	8.92E-05	--	-	-	-
Unigene0008320	-10.72656377	Down	4.38E-10	2.72E-09	--	-	-	-
Unigene0008321	10.66703655	Up	0.000110225	0.000405849	--	-	-	-
Unigene0008323	1.374945816	Up	1.85E-06	8.66E-06	--	-	-	-
Unigene0008331	-2.798213929	Down	3.65E-08	1.99E-07	At2g47010/F14M4.16 [Arabidopsis lyrata subsp. lyrata]	-	-	-
Unigene0008333	-12.23584375	Down	2.10E-29	2.88E-28	60S ribosomal protein L13a-2 [Zea mays]	GO:0043231//intracellular membrane-bounded organelle;GO:0015934//large ribosomal subunit	-	-
Unigene0008335	10.42000466	Up	0.000234356	0.000814455	PREDICTED: 40S ribosomal protein S24-1-like [Setaria italica]	GO:0015935//small ribosomal subunit;GO:0016020//membrane;GO:0030312//external encapsulating structure;GO:0009536//plastid	GO:0036094;GO:0005198//structural molecule activity	GO:0034645//cellular macromolecule biosynthetic process
Unigene0008336	3.341337423	Up	0.000204858	0.000717641	--	-	-	-
Unigene0008360	10.29262536	Up	0.000234356	0.000814955	PREDICTED: polygalacturonase non-catalytic subunit AroGP3-like [Solanum lycopersicum]	-	-	-
Unigene0008361	10.781307	Up	1.15E-05	4.90E-05	PREDICTED: polygalacturonase-1 non-catalytic subunit beta-like [Solanum lycopersicum]	-	-	-
Unigene0008365	-10.41349736	Down	2.52E-07	1.28E-06	hypothetical protein PRUPE_ppa004711mg [Prunus persica]	-	-	-
Unigene0008371	-2.480664275	Down	6.21E-07	3.04E-06	Matrixin family protein [Theobroma cacao]	-	GO:0046872//metal ion binding;GO:0070011	GO:0008152//metabolic process
Unigene0008372	-2.887481267	Down	5.76E-05	0.000222616	--	-	-	-
Unigene0008373	-2.516643572	Down	6.92E-09	3.97E-08	Matrixin family protein [Theobroma cacao]	GO:0031224//intrinsic to membrane	GO:0046914//transition metal ion binding;GO:0004175//endopeptidase activity	GO:0019538//protein metabolic process
Unigene0008380	-10.82967578	Down	3.20E-06	1.46E-05	Poly(A) binding protein 8 [Theobroma cacao]	-	GO:0036094;GO:0003676//nucleic acid binding	-
Unigene0008383	10.46987128	Up	0.000110225	0.000406061	--	-	-	-
Unigene0008406	11.52350924	Up	1.58E-13	1.36E-12	--	-	-	-
Unigene0008412	1.078504638	Up	1.71E-12	1.29E-11	ORF52c [Pinus koraiensis]	GO:0009536//plastid	-	-
Unigene0008423	-10.49303943	Down	1.69E-06	7.97E-06	Telomere-associated protein RIF1 [Medicago truncatula]	-	-	-
Unigene0008427	-10.19455554	Down	0.000273584	0.00094092	Malectin/receptor-like protein kinase family protein [Theobroma cacao]	GO:0009536//plastid	GO:0004713//protein tyrosine kinase activity;GO:0032559	GO:0006464//protein modification process;GO:0006796//phosphate-containing compound metabolic process
Unigene0008434	10.36022344	Up	0.000234356	0.000814388	flax rust resistance protein [Linum usitatissimum]	-	-	-
Unigene0008437	10.77143675	Up	5.61E-07	2.76E-06	PREDICTED: serine carboxypeptidase-like 40-like isoform 5 [Glycine max]	-	GO:0016787//hydrolase activity	-
Unigene0008446	-11.05308311	Down	7.68E-05	0.000290353	--	-	-	-
Unigene0008447	-4.916050419	Down	7.64E-09	4.37E-08	RNA-directed DNA polymerase-like protein [Arabidopsis thaliana]	-	-	-
Unigene0008452	-3.998512579	Down	0.000113298	0.000416008	--	-	-	-
Unigene0008471	1.978767344	Up	0.000203772	0.000715254	--	-	-	-
Unigene0008476	-3.197821388	Down	2.23E-06	1.03E-05	--	-	-	-
Unigene0008500	-10.39914539	Down	2.15E-05	8.92E-05	--	-	-	-
Unigene0008508	-3.038040944	Down	4.01E-07	2.00E-06	flavine-containing monoxygenase [Populus trichocarpa]	-	GO:0004497//monooxygenase activity;GO:0050662//coenzyme binding	GO:0043401//steroid hormone mediated signaling pathway;GO:0009850//auxin metabolic process
Unigene0008514	-3.735478174	Down	6.97E-07	3.40E-06	--	-	-	-
Unigene0008540	-10.90463784	Down	1.33E-07	6.94E-07	PREDICTED: glycine-rich cell wall structural protein 1.8-like isoform X1 [Setaria italica]	-	-	-
Unigene0008621	3.528964427	Up	5.75E-05	0.00022272	--	-	-	-
Unigene0008624	-2.413550079	Down	5.80E-05	0.000223993	--	-	-	-
Unigene0008663	3.134886546	Up	3.67E-05	0.000146814	--	-	-	-
Unigene0008667	-11.0815156	Down	7.07E-08	3.75E-07	Iq-domain 14 isoform 1 [Theobroma cacao]	-	-	-
Unigene0008679	-3.150515673	Down	0.000198302	0.000698162	polyadenylate-binding protein 1-B [Phytophthora infestans T30-4]	-	GO:0003676//nucleic acid binding;GO:0036094	-
Unigene0008700	-2.58347508	Down	7.73E-05	0.000292139	PREDICTED: myosin-10-like isoform X1 [Cicer arietinum]	-	-	-
Unigene0008716	-1.828587578	Down	8.81E-05	0.000329056	--	-	-	-
Unigene0008724	-10.67197708	Down	4.07E-05	0.000161236	--	-	-	-
Unigene0008737	10.09758342	Up	1.19E-06	5.70E-06	OSJNBa0095H06.11 [Oryza sativa Japonica Group]	-	-	-
Unigene0008761	-10.5205322	Down	8.26E-10	5.05E-09	PREDICTED: cyclin-D5-1 [Vitis vinifera]	-	-	-
Unigene0008776	-10.47422512	Down	0.000144908	0.000520148	--	-	-	-
Unigene0008819	-10.65232984	Down	7.68E-05	0.000290664	NBS-containing resistance-like protein [Platanus x acerifolia]	-	GO:0000166//nucleotide binding	-
Unigene0008836	-3.529027296	Down	9.92E-11	6.44E-10	--	-	-	-
Unigene0008841	-3.288019197	Down	6.54E-05	0.000250503	--	-	-	-
Unigene0008847	-2.944064795	Down	3.37E-05	0.000136092	Cysteine-rich repeat secretory protein 60 [Theobroma cacao]	GO:0005911//cell-cell junction	-	-
Unigene0008849	1.881905805	Up	8.82E-09	5.03E-08	--	-	-	-
Unigene0008850	10.84417679	Up	5.18E-05	0.000202488	--	-	-	-
Unigene0008854	2.978767344	Up	0.00013467	0.00048545	--	-	-	-
Unigene0008865	2.286889639	Up	0.000108205	0.000400025	ribonuclease H-like protein [Arabidopsis thaliana]	-	-	-
Unigene0008884	1.538194753	Up	3.70E-09	2.16E-08	PREDICTED: transcription factor ORG2 [Vitis vinifera]	-	-	-
Unigene0008895	-10.29536493	Down	2.15E-05	8.91E-05	PREDICTED: TMV resistance protein N-like [Vitis vinifera]	-	-	-
Unigene0008905	-3.609947292	Down	1.81E-11	1.23E-10	PREDICTED: mucin-2-like [Cicer arietinum]	-	-	-
Unigene0008912	-11.54655623	Down	2.95E-09	1.74E-08	--	-	-	-
Unigene0008954	10.26869534	Up	0.000110225	0.00040659	NADH dehydrogenase subunit 6 (mitochondrion) [Phaeocystis globosa]	GO:0044455;GO:0030964;GO:0031410//cytoplasmic vesicle	GO:0016491//oxidoreductase activity	GO:0006810//transport;GO:0022900//electron transport chain
Unigene0008996	2.756374923	Up	3.92E-05	0.000156024	--	-	-	-
Unigene0009001	-11.95354744	Down	7.61E-13	5.97E-12	--	-	-	-
Unigene0009009	-10.46757404	Down	0.000273584	0.000941148	--	-	-	-
Unigene0009019	-4.076515091	Down	6.29E-05	0.000241234	--	-	-	-
Unigene0009029	-2.220905001	Down	5.15E-06	2.30E-05	Ubiquitin carboxyl-terminal hydrolase-related protein isoform 5 [Theobroma cacao]	-	-	-
Unigene0009040	11.3155162	Up	2.54E-06	1.17E-05	PREDICTED: protein TAR1-like [Glycine max]	-	-	-
Unigene0009058	2.694974378	Up	0.00010877	0.000401815	--	-	-	-
Unigene0009074	-10.78505623	Down	3.74E-08	2.04E-07	PREDICTED: myosin-J heavy chain-like [Glycine max]	-	-	-
Unigene0009078	10.23291911	Up	0.000234356	0.000815791	--	-	-	-
Unigene0009079	-1.03773865	Down	0	0	PREDICTED: 40S ribosomal protein S6-like [Solanum lycopersicum]	-	-	-
Unigene0009098	-2.971545532	Down	1.54E-09	9.24E-09	--	-	-	-
Unigene0009101	-1.334478508	Down	2.81E-05	0.000114159	PREDICTED: dehydration-responsive element-binding protein 3-like [Vitis vinifera]	-	-	GO:0009987//cellular process
Unigene0009104	10.51847365	Up	5.18E-05	0.000203058	--	-	-	-
Unigene0009106	10.84192855	Up	2.44E-05	9.98E-05	PREDICTED: wall-associated receptor kinase 2-like [Vitis vinifera]	-	GO:0046872//metal ion binding	GO:0044238//primary metabolic process
Unigene0009107	10.76994714	Up	0.000234356	0.000815858	PREDICTED: wall-associated receptor kinase 2-like [Vitis vinifera]	-	GO:0046872//metal ion binding	-
Unigene0009111	-2.447497411	Down	1.02E-06	4.89E-06	PREDICTED: probable phosphatidylinositol 4-kinase type 2-beta At1g26270-like [Fragaria vesca subsp. vesca]	GO:0042579//microbody	GO:0016772//transferase activity, transferring phosphorus-containing groups	GO:0046488//phosphatidylinositol metabolic process;GO:0006796//phosphate-containing compound metabolic process
Unigene0009112	-2.088454705	Down	7.29E-11	4.77E-10	PREDICTED: probable phosphatidylinositol 4-kinase type 2-beta At1g26270-like [Vitis vinifera]	GO:0042579//microbody	GO:0016772//transferase activity, transferring phosphorus-containing groups	GO:0006796//phosphate-containing compound metabolic process
Unigene0009126	10.77703656	Up	5.84E-08	3.13E-07	--	-	-	-
Unigene0009128	-2.269160169	Down	1.16E-05	4.95E-05	Vacuole, catalytic [Theobroma cacao]	-	-	-
Unigene0009153	10.85881955	Up	5.39E-06	2.41E-05	cytochrome c oxidase subunit 2, partial [Genlisea aurea]	GO:0019866//organelle inner membrane;GO:0043231//intracellular membrane-bounded organelle;GO:0031224//intrinsic to membrane	GO:0005506//iron ion binding;GO:0015002//heme-copper terminal oxidase activity	GO:0051234//establishment of localization;GO:0022900//electron transport chain
Unigene0009154	10.72918427	Up	5.18E-05	0.000203049	cytochrome oxidase subunit II [Trebouxia corticola]	GO:0043231//intracellular membrane-bounded organelle;GO:0044425//membrane part	GO:0046914//transition metal ion binding;GO:0016491//oxidoreductase activity	GO:0022900//electron transport chain
Unigene0009158	-10.6773075	Down	1.33E-07	6.94E-07	hypothetical protein [Jatropha curcas]	-	-	-
Unigene0009160	-4.352149534	Down	5.84E-06	2.59E-05	PREDICTED: putative disease resistance protein At3g14460-like [Vitis vinifera]	-	-	-
Unigene0009164	-10.39412003	Down	6.04E-06	2.67E-05	--	-	-	-
Unigene0009166	-10.98588816	Down	1.98E-08	1.10E-07	--	-	-	-
Unigene0009207	2.756374923	Up	8.53E-05	0.000321019	--	-	-	-
Unigene0009209	-11.0226936	Down	1.98E-08	1.10E-07	unknown [Karlodinium veneficum]	-	-	-
Unigene0009212	-3.669889832	Down	1.74E-17	1.84E-16	Late embryogenesis abundant protein Lea5-D [Theobroma cacao]	-	-	GO:0006950//response to stress;GO:0042221//response to chemical stimulus
Unigene0009215	-10.89753095	Down	3.74E-08	2.03E-07	PREDICTED: actin-depolymerizing factor 10 [Vitis vinifera]	GO:0044424//intracellular part	GO:0008092//cytoskeletal protein binding	GO:0002218//activation of innate immune response;GO:0008154//actin polymerization or depolymerization
Unigene0009222	-1.127406559	Down	1.61E-39	2.58E-38	Actin depolymerizing factor 5 [Theobroma cacao]	GO:0044464//cell part	GO:0008092//cytoskeletal protein binding	-
Unigene0009241	10.78416099	Up	0.000234356	0.000813888	--	-	-	-
Unigene0009242	11.47859682	Up	2.75E-08	1.51E-07	cc-nbs-lrr resistance protein [Populus trichocarpa]	-	GO:0016787//hydrolase activity;GO:0000166//nucleotide binding	-
Unigene0009253	-1.828587578	Down	3.83E-10	2.39E-09	PREDICTED: thaumatin-like protein-like [Cucumis sativus]	-	-	GO:0009607//response to biotic stimulus
Unigene0009264	1.29071135	Up	3.59E-05	0.000144394	--	-	-	-
Unigene0009270	-10.42981911	Down	0.000273584	0.000940386	--	-	-	-
Unigene0009278	4.300695439	Up	0.000128056	0.000465363	--	-	-	-
Unigene0009279	2.47519317	Up	1.00E-07	5.26E-07	Stress responsive alpha-beta barrel domain protein [Arabidopsis thaliana]	GO:0009532//plastid stroma;GO:0042579//microbody	-	GO:0009620//response to fungus
Unigene0009282	-10.74417317	Down	2.15E-05	8.91E-05	--	-	-	-
Unigene0009311	-10.15882133	Down	0.000273584	0.000942103	flax rust resistance protein [Linum usitatissimum]	-	-	GO:0050896//response to stimulus
Unigene0009315	-5.472443768	Down	2.68E-37	4.17E-36	--	-	-	-
Unigene0009316	-3.805867501	Down	1.01E-25	1.30E-24	--	-	-	-
Unigene0009333	10.25049075	Up	0.000110225	0.00040555	--	-	-	-
Unigene0009345	-2.269160169	Down	1.16E-05	4.95E-05	PREDICTED: anthocyanin 5-aromatic acyltransferase-like [Vitis vinifera]	-	GO:0016740//transferase activity	-
Unigene0009361	3.286889639	Up	8.88E-05	0.00033144	PREDICTED: TMV resistance protein N-like [Fragaria vesca subsp. vesca]	-	GO:0000166//nucleotide binding	-
Unigene0009378	-1.729051904	Down	7.28E-06	3.19E-05	--	-	-	-
Unigene0009381	10.98294086	Up	2.97E-10	1.87E-09	malate synthase [Chlamydomonas reinhardtii]	-	GO:0016746//transferase activity, transferring acyl groups	GO:0044237//cellular metabolic process
Unigene0009390	2.978767344	Up	0.00013467	0.00048543	--	-	-	-
Unigene0009420	-10.42686459	Down	1.14E-05	4.89E-05	PREDICTED: inactive rhomboid protein 1-like [Glycine max]	GO:0031224//intrinsic to membrane	GO:0004175//endopeptidase activity	GO:0019538//protein metabolic process
Unigene0009423	-10.40780625	Down	1.14E-05	4.89E-05	--	-	-	-
Unigene0009426	-3.352149534	Down	3.74E-05	0.000149437	Glucose-methanol-choline oxidoreductase family protein isoform 2 [Theobroma cacao]	-	GO:0016614//oxidoreductase activity, acting on CH-OH group of donors;GO:0016832//aldehyde-lyase activity	GO:0008152//metabolic process
Unigene0009434	-3.024984791	Down	8.86E-19	9.71E-18	PREDICTED: 3-hydroxyisobutyryl-CoA hydrolase 1-like [Vitis vinifera]	-	GO:0016289//CoA hydrolase activity;GO:0016829//lyase activity	GO:0009062//fatty acid catabolic process;GO:0009725//response to hormone stimulus;GO:0006950//response to stress;GO:0006573//valine metabolic process
Unigene0009440	-2.091621984	Down	2.55E-06	1.18E-05	Os01g0739500 [Oryza sativa Japonica Group]	-	-	-
Unigene0009447	-1.359102295	Down	0.0002907	0.000993665	TMV resistance protein N [Medicago truncatula]	-	-	-
Unigene0009463	-1.623767786	Down	1.05E-05	4.52E-05	Os10g0487200 [Oryza sativa Japonica Group]	-	-	-
Unigene0009473	1.661738049	Up	1.38E-06	6.54E-06	--	-	-	-
Unigene0009488	10.54684174	Up	2.54E-06	1.17E-05	beta-1,3-glucanase [Vitis riparia]	GO:0043231//intracellular membrane-bounded organelle	GO:0043167//ion binding;GO:0008422//beta-glucosidase activity	GO:0009814//defense response, incompatible interaction;GO:0044238//primary metabolic process
Unigene0009489	2.270948096	Up	3.92E-05	0.000156002	--	-	-	-
Unigene0009490	-4.186139583	Down	1.13E-09	6.84E-09	--	-	-	-
Unigene0009505	-3.174362415	Down	2.05E-11	1.39E-10	PREDICTED: clathrin light chain 1-like [Cicer arietinum]	GO:0012505//endomembrane system;GO:0030118//clathrin coat	-	GO:0006810//transport
Unigene0009512	-10.97022618	Down	1.14E-05	4.90E-05	molecular chaperone [Volvox carteri f. nagariensis]	-	-	-
Unigene0009518	-3.220905001	Down	0.000114079	0.000418081	PREDICTED: probable carboxylesterase 6-like [Vitis vinifera]	GO:0043231//intracellular membrane-bounded organelle	GO:0052689	-
Unigene0009522	-3.352149534	Down	3.74E-05	0.000149402	--	-	-	-
Unigene0009541	10.43274378	Up	2.44E-05	9.99E-05	PREDICTED: lysM domain receptor-like kinase 4-like [Fragaria vesca subsp. vesca]	-	GO:0004672//protein kinase activity	GO:0006796//phosphate-containing compound metabolic process;GO:0043170
Unigene0009552	10.62268464	Up	5.18E-05	0.000202852	--	-	-	-
Unigene0009555	1.217216112	Up	6.94E-05	0.00026499	Protein MKS1 [Medicago truncatula]	-	-	-
Unigene0009561	-10.84513683	Down	6.04E-06	2.67E-05	--	-	-	-
Unigene0009565	3.019409329	Up	3.67E-05	0.000146993	--	-	-	-
Unigene0009568	-10.98012804	Down	2.15E-05	8.92E-05	PREDICTED: 3-ketoacyl-CoA synthase 1-like [Fragaria vesca subsp. vesca]	-	GO:0016746//transferase activity, transferring acyl groups	GO:0006631//fatty acid metabolic process
Unigene0009570	-10.53354369	Down	7.68E-05	0.000290379	PREDICTED: 3-ketoacyl-CoA synthase 1-like [Fragaria vesca subsp. vesca]	GO:0043231//intracellular membrane-bounded organelle;GO:0031410//cytoplasmic vesicle	GO:0016746//transferase activity, transferring acyl groups	GO:0006633//fatty acid biosynthetic process;GO:0048856//anatomical structure development;GO:0001676//long-chain fatty acid metabolic process
Unigene0009571	-10.73827945	Down	1.14E-05	4.90E-05	PREDICTED: 3-ketoacyl-CoA synthase 1-like [Fragaria vesca subsp. vesca]	GO:0043231//intracellular membrane-bounded organelle;GO:0031410//cytoplasmic vesicle	GO:0016746//transferase activity, transferring acyl groups	GO:0006629//lipid metabolic process
Unigene0009581	1.756374923	Up	4.75E-05	0.000187065	--	-	-	-
Unigene0009591	-3.150515673	Down	0.000198302	0.000697872	Uncharacterized protein isoform 2 [Theobroma cacao]	-	-	-
Unigene0009595	-3.304321009	Down	1.21E-16	1.25E-15	--	-	-	-
Unigene0009597	-1.078565831	Down	7.84E-05	0.000295945	resistance protein XiR1.1 [Vitis arizonica]	-	GO:0016787//hydrolase activity	-
Unigene0009600	-10.89824007	Down	7.68E-05	0.00029056	--	-	-	-
Unigene0009602	-4.529027296	Down	9.68E-07	4.66E-06	Tapetum determinant 1 [Theobroma cacao]	-	-	GO:0003006//developmental process involved in reproduction;GO:0048869
Unigene0009603	-4.413550079	Down	3.21E-06	1.47E-05	--	-	-	-
Unigene0009615	-1.944064795	Down	5.54E-05	0.000215531	--	-	-	-
Unigene0009629	12.2322621	Up	4.44E-16	4.47E-15	similar to hedgehog protein [Cyanidioschyzon merolae strain 10D]	-	-	-
Unigene0009636	8.410556424	Up	0.000110225	0.000406537	predicted protein [Populus trichocarpa]	-	-	-
Unigene0009647	10.91519625	Up	5.18E-05	0.000202815	--	-	-	-
Unigene0009653	10.7477244	Up	0.000110225	0.000406114	similar to hedgehog protein [Cyanidioschyzon merolae strain 10D]	-	-	-
Unigene0009683	10.91255153	Up	1.15E-05	4.91E-05	5-methyltetrahydropteroyltriglutamate--homocysteine S-methyltransferase [Ectocarpus siliculosus]	GO:0043231//intracellular membrane-bounded organelle;GO:0044444//cytoplasmic part	GO:0008172;GO:0046914//transition metal ion binding	GO:0008652//cellular amino acid biosynthetic process
Unigene0009685	-10.8619935	Down	9.67E-12	6.72E-11	cytoskeletal protein [Euglena gracilis]	-	-	-
Unigene0009693	1.905752547	Up	3.02E-14	2.78E-13	NAC domain protein, IPR003441 [Populus trichocarpa]	-	-	-
Unigene0009694	-1.046767748	Down	1.11E-05	4.79E-05	PREDICTED: leucine-rich repeat extensin-like protein 2-like [Setaria italica]	-	-	-
Unigene0009695	-3.998512579	Down	2.14E-08	1.18E-07	--	-	-	-
Unigene0009697	-2.061248335	Down	4.02E-06	1.82E-05	--	-	-	-
Unigene0009698	-11.33040175	Down	5.56E-09	3.22E-08	PREDICTED: TMV resistance protein N-like [Glycine max]	-	-	-
Unigene0009705	10.83545325	Up	1.19E-06	5.70E-06	--	-	-	-
Unigene0009730	4.540646232	Up	8.70E-05	0.000325921	PREDICTED: mitogen-activated protein kinase kinase kinase 1-like [Vitis vinifera]	-	GO:0016772//transferase activity, transferring phosphorus-containing groups	GO:0050896//response to stimulus
Unigene0009744	-10.78312002	Down	6.45E-19	7.09E-18	--	-	-	-
Unigene0009755	3.373046283	Up	3.67E-05	0.00014689	--	-	-	-
Unigene0009756	2.069532808	Up	4.79E-06	2.15E-05	--	-	-	-
Unigene0009757	-1.478841539	Down	1.02E-08	5.80E-08	LCR-like protein [Medicago truncatula]	GO:0016020//membrane;GO:0030312//external encapsulating structure	GO:0003676//nucleic acid binding;GO:0016892	GO:0009813//flavonoid biosynthetic process;GO:0032502//developmental process;GO:0006970//response to osmotic stress;GO:0009267//cellular response to starvation
Unigene0009766	2.736197041	Up	9.61E-10	5.84E-09	--	-	-	-
Unigene0009784	2.720305668	Up	1.66E-10	1.06E-09	--	-	-	-
Unigene0009790	11.43450423	Up	2.64E-07	1.34E-06	--	-	-	-
Unigene0009804	-10.70300398	Down	3.20E-06	1.47E-05	--	-	-	-
Unigene0009809	3.563729845	Up	5.75E-05	0.00022277	C2 domain-containing protein / XYPPX domain-containing protein [Musa acuminata]	-	-	-
Unigene0009842	-4.850955391	Down	6.34E-16	6.29E-15	large subunit ribosomal protein L35e [Nannochloropsis gaditana CCMP526]	GO:0005840//ribosome;GO:0044446//intracellular organelle part	-	-
Unigene0009846	-4.113989797	Down	2.99E-17	3.15E-16	--	-	-	-
Unigene0009847	-11.6664781	Down	1.82E-11	1.24E-10	--	-	-	-
Unigene0009860	-10.54549154	Down	1.33E-07	6.93E-07	--	-	-	-
Unigene0009861	-12.26201477	Down	3.96E-29	5.41E-28	Os02g0591700 [Oryza sativa Japonica Group]	GO:0043232;GO:0044444//cytoplasmic part;GO:0030529//ribonucleoprotein complex	-	-
Unigene0009862	-11.31611752	Down	1.14E-05	4.89E-05	--	-	-	-
Unigene0009868	-10.72092589	Down	3.74E-08	2.03E-07	PREDICTED: LOW QUALITY PROTEIN: callose synthase 12-like [Vitis vinifera]	GO:0043231//intracellular membrane-bounded organelle;GO:0043234//protein complex;GO:0005911//cell-cell junction;GO:0016020//membrane	GO:0035251//UDP-glucosyltransferase activity	GO:0051707//response to other organism;GO:0052482;GO:0048229//gametophyte development;GO:0006074//(1->3)-beta-D-glucan metabolic process;GO:0002218//activation of innate immune response;GO:0009887//organ morphogenesis;GO:0048511//rhythmic process;GO:0007165//signal transduction;GO:0010260//organ senescence
Unigene0009878	-10.48960034	Down	0.000273584	0.0009426	BED finger-nbs-lrr resistance protein [Populus trichocarpa]	-	-	-
Unigene0009906	-10.77590453	Down	2.32E-10	1.47E-09	6,7-dimethyl-8-ribityllumazine synthase [Theobroma cacao]	-	-	-
Unigene0009908	1.528964427	Up	0.000156903	0.000558737	--	-	-	-
Unigene0009909	-3.594122324	Down	7.28E-14	6.50E-13	PREDICTED: mitogen-activated protein kinase kinase kinase A [Vitis vinifera]	-	GO:0032559;GO:0004702//receptor signaling protein serine/threonine kinase activity	GO:0006468//protein phosphorylation;GO:0007243//intracellular protein kinase cascade
Unigene0009911	10.56227881	Up	0.000110225	0.000406078	--	-	-	-
Unigene0009930	-10.86331098	Down	1.82E-11	1.24E-10	Glyoxal oxidase-related protein [Theobroma cacao]	-	GO:0016899//oxidoreductase activity, acting on the CH-OH group of donors, oxygen as acceptor	GO:0008152//metabolic process
Unigene0009939	10.38799427	Up	0.000110225	0.000405621	--	-	-	-
Unigene0009941	10.5566761	Up	0.000110225	0.000405973	--	-	-	-
Unigene0009947	-2.02360356	Down	4.38E-10	2.72E-09	f-box family protein [Populus trichocarpa]	-	-	-
Unigene0009954	-1.998512579	Down	1.21E-06	5.79E-06	--	-	-	-
Unigene0009957	-5.259637395	Down	1.26E-72	2.78E-71	Uncharacterized protein TCM_014581 [Theobroma cacao]	GO:0043231//intracellular membrane-bounded organelle	-	-
Unigene0009958	-4.751419717	Down	1.21E-21	1.42E-20	--	-	-	-
Unigene0009960	-11.5611536	Down	2.95E-09	1.74E-08	elongation factor 2 [Bathycoccus prasinos]	-	GO:0008135//translation factor activity, nucleic acid binding;GO:0032561//guanyl ribonucleotide binding;GO:0017111//nucleoside-triphosphatase activity	GO:0009207;GO:0034645//cellular macromolecule biosynthetic process
Unigene0009961	-11.08663567	Down	1.14E-05	4.89E-05	elongation factor EF-2 [Galdieria sulphuraria]	GO:0009536//plastid;GO:0043232;GO:0016020//membrane	GO:0017111//nucleoside-triphosphatase activity;GO:0046914//transition metal ion binding;GO:0008135//translation factor activity, nucleic acid binding;GO:0032561//guanyl ribonucleotide binding	GO:0034645//cellular macromolecule biosynthetic process;GO:0009207;GO:0006950//response to stress
Unigene0009962	-11.27754986	Down	2.92E-17	3.08E-16	elongation factor 2 [Saprolegnia diclina VS20]	GO:0009536//plastid;GO:0043232;GO:0016020//membrane	GO:0017111//nucleoside-triphosphatase activity;GO:0046914//transition metal ion binding;GO:0008135//translation factor activity, nucleic acid binding;GO:0032561//guanyl ribonucleotide binding	GO:0034645//cellular macromolecule biosynthetic process;GO:0009207;GO:0006950//response to stress
Unigene0009963	-10.85733213	Down	1.14E-05	4.90E-05	elongation factor 2 [Dictyothamnion saltatum]	-	GO:0000166//nucleotide binding	GO:0044237//cellular metabolic process;GO:0044238//primary metabolic process
Unigene0009964	-10.86581859	Down	8.98E-07	4.35E-06	eukaryotic translation elongation factor 2 [Cyanophora paradoxa]	-	GO:0017111//nucleoside-triphosphatase activity;GO:0008135//translation factor activity, nucleic acid binding;GO:0032561//guanyl ribonucleotide binding	GO:0050896//response to stimulus;GO:0034645//cellular macromolecule biosynthetic process;GO:0009207
Unigene0009985	-11.56165528	Down	1.82E-11	1.24E-10	--	-	-	-
Unigene0009987	-2.150515673	Down	3.65E-06	1.65E-05	--	-	-	-
Unigene0010014	3.341337423	Up	0.000204858	0.000717257	--	-	-	-
Unigene0010022	-10.15535899	Down	0.000144908	0.000518328	unknown [Lotus japonicus]	-	-	-
Unigene0010043	11.12978225	Up	6.58E-11	4.31E-10	--	-	-	-
Unigene0010066	10.67135471	Up	2.44E-05	9.98E-05	--	-	-	-
Unigene0010073	3.300695439	Up	5.76E-05	0.000222655	similar to reverse transcriptase (Pfam: transcript_fact.hmm, score: 72.31) [Arabidopsis thaliana]	-	-	-
Unigene0010075	2.549924045	Up	6.50E-05	0.00024898	--	-	-	-
Unigene0010079	-10.41492366	Down	4.07E-05	0.000161357	Beta-glucosidase 17 isoform 2 [Theobroma cacao]	-	GO:0015926//glucosidase activity;GO:0043167//ion binding	GO:0044238//primary metabolic process
Unigene0010104	-10.78030971	Down	3.20E-06	1.47E-05	PREDICTED: beta-glucosidase 12-like [Cicer arietinum]	-	GO:0015926//glucosidase activity;GO:0043167//ion binding	GO:0044238//primary metabolic process
Unigene0010117	-10.79981502	Down	4.75E-07	2.36E-06	--	-	-	-
Unigene0010120	10.4520182	Up	2.54E-06	1.17E-05	PREDICTED: peroxiredoxin-2F, mitochondrial-like isoform X2 [Cicer arietinum]	GO:0005739//mitochondrion	-	GO:0042221//response to chemical stimulus
Unigene0010122	10.66824433	Up	2.64E-07	1.34E-06	--	-	-	-
Unigene0010124	-10.85252581	Down	1.05E-08	5.95E-08	--	-	-	-
Unigene0010130	2.373046283	Up	0.000200416	0.000704202	--	-	-	-
Unigene0010145	10.94867096	Up	5.18E-05	0.00020288	--	-	-	-
Unigene0010150	3.230306111	Up	9.06E-05	0.000337617	Concanavalin A-like lectin protein kinase family protein [Theobroma cacao]	-	GO:0005488//binding;GO:0016301//kinase activity	GO:0044260;GO:0044238//primary metabolic process
Unigene0010164	-2.37862686	Down	1.02E-159	3.44E-158	defective in induced resistance 1 protein [Nicotiana tabacum]	-	-	GO:0071702
Unigene0010175	-3.077077436	Down	9.53E-207	3.66E-205	PREDICTED: probable DNA double-strand break repair Rad50 ATPase-like [Cicer arietinum]	-	-	-
Unigene0010176	-2.516643572	Down	1.65E-16	1.70E-15	--	-	-	-
Unigene0010183	3.721609505	Up	1.38E-05	5.85E-05	--	-	-	-
Unigene0010190	-1.944064795	Down	5.54E-05	0.000215521	--	-	-	-
Unigene0010191	-10.31767299	Down	1.56E-09	9.36E-09	--	-	-	-
Unigene0010193	11.18132231	Up	1.19E-06	5.69E-06	NADH dehydrogenase (ubiquinone) flavoprotein 1 [Galdieria sulphuraria]	GO:0044455;GO:0030964	GO:0051536//iron-sulfur cluster binding;GO:0050136//NADH dehydrogenase (quinone) activity;GO:0000166//nucleotide binding	GO:0008152//metabolic process
Unigene0010195	-4.6359425	Down	2.90E-07	1.46E-06	PREDICTED: uncharacterized LOC101203087 [Cucumis sativus]	GO:0043231//intracellular membrane-bounded organelle	GO:0005488//binding;GO:0016787//hydrolase activity	GO:0006952//defense response;GO:0009725//response to hormone stimulus;GO:0000902//cell morphogenesis;GO:0007063//regulation of sister chromatid cohesion;GO:0048511//rhythmic process;GO:0051304//chromosome separation;GO:0019759;GO:0003006//developmental process involved in reproduction;GO:0010260//organ senescence
Unigene0010196	-11.13775667	Down	1.69E-06	7.97E-06	PREDICTED: uncharacterized LOC101203087 [Cucumis sativus]	GO:0043231//intracellular membrane-bounded organelle	GO:0005488//binding;GO:0016787//hydrolase activity	GO:0006952//defense response;GO:0009725//response to hormone stimulus;GO:0000902//cell morphogenesis;GO:0007063//regulation of sister chromatid cohesion;GO:0048511//rhythmic process;GO:0051304//chromosome separation;GO:0019759;GO:0003006//developmental process involved in reproduction;GO:0010260//organ senescence
Unigene0010197	-3.288019197	Down	6.54E-05	0.00025056	Pectin lyase-like superfamily protein isoform 3, partial [Theobroma cacao]	-	GO:0016837//carbon-oxygen lyase activity, acting on polysaccharides	GO:0051707//response to other organism;GO:0042545//cell wall modification
Unigene0010203	1.096000803	Up	4.56E-12	3.29E-11	predicted protein [Populus trichocarpa]	-	-	-
Unigene0010218	-3.828587578	Down	2.19E-07	1.12E-06	--	-	-	-
Unigene0010223	-5.472443768	Down	4.20E-13	3.40E-12	Cytochrome P450 likeTBP [Medicago truncatula]	-	GO:0016491//oxidoreductase activity	-
Unigene0010245	-11.38929544	Down	1.33E-07	6.95E-07	--	-	-	-
Unigene0010247	5.484295377	Up	9.22E-12	6.43E-11	--	-	-	-
Unigene0010248	6.856978864	Up	1.77E-07	9.11E-07	--	-	-	-
Unigene0010249	-2.213251428	Down	1.43E-06	6.79E-06	PREDICTED: uncharacterized protein LOC100247811 [Vitis vinifera]	-	-	-
Unigene0010250	-4.288019197	Down	4.01E-29	5.48E-28	PREDICTED: uncharacterized protein LOC100259237 [Vitis vinifera]	-	-	-
Unigene0010253	-4.719358508	Down	4.06E-21	4.70E-20	integrase [Boechera divaricarpa]	GO:0031224//intrinsic to membrane	GO:0046914//transition metal ion binding	GO:0006259//DNA metabolic process
Unigene0010254	1.385537227	Up	2.84E-05	0.000115485	--	-	-	-
Unigene0010258	4.380865788	Up	0.000128055	0.000465581	PREDICTED: aspartic proteinase nepenthesin-1-like [Glycine max]	-	GO:0008233//peptidase activity	-
Unigene0010264	-4.502162386	Down	0	0	conserved hypothetical protein [Ricinus communis]	-	-	-
Unigene0010276	-3.352149534	Down	3.74E-05	0.000149395	--	-	-	-
Unigene0010286	-11.7558443	Down	1.32E-15	1.30E-14	cytoskeletal protein [Euglena gracilis]	-	-	-
Unigene0010289	-3.872981697	Down	9.94E-21	1.14E-19	Clavata3/esr-related 45, putative [Theobroma cacao]	-	-	-
Unigene0010304	-10.40713818	Down	2.15E-05	8.91E-05	polyprotein-like [Solanum chilense]	-	GO:0005488//binding	-
Unigene0010321	10.72812696	Up	0.000234356	0.000814888	--	-	-	-
Unigene0010322	10.84680417	Up	0.000110225	0.000406026	--	-	-	-
Unigene0010323	10.44497584	Up	5.18E-05	0.000202497	hypothetical protein EMIHUDRAFT_467226 [Emiliania huxleyi CCMP1516]	-	-	-
Unigene0010325	-11.46493829	Down	1.05E-08	5.95E-08	--	-	-	-
Unigene0010327	2.756374923	Up	8.53E-05	0.000321048	PREDICTED: lactosylceramide 4-alpha-galactosyltransferase-like [Fragaria vesca subsp. vesca]	GO:0044431//Golgi apparatus part	GO:0035250//UDP-galactosyltransferase activity	-
Unigene0010335	12.28374861	Up	4.44E-16	4.43E-15	probable peroxisomal protein POX18 [Pfiesteria piscicida]	GO:0043231//intracellular membrane-bounded organelle;GO:0044444//cytoplasmic part	-	GO:0032787//monocarboxylic acid metabolic process
Unigene0010359	-1.263992232	Down	4.60E-180	1.65E-178	PREDICTED: auxin-binding protein ABP19a-like [Fragaria vesca subsp. vesca]	GO:0005576//extracellular region	GO:0016209//antioxidant activity;GO:0046914//transition metal ion binding;GO:0016623;GO:0016616//oxidoreductase activity, acting on the CH-OH group of donors, NAD or NADP as acceptor	GO:0019852//L-ascorbic acid metabolic process;GO:0042353//fucose biosynthetic process
Unigene0010378	-1.254852333	Down	1.84E-14	1.72E-13	SWIB complex BAF60b domain-containing protein [Arabidopsis thaliana]	-	-	-
Unigene0010389	-3.208730287	Down	5.26E-31	7.43E-30	--	-	-	-
Unigene0010390	1.756374923	Up	8.20E-07	3.98E-06	RING/U-box superfamily protein [Theobroma cacao]	-	GO:0046914//transition metal ion binding	-
Unigene0010406	1.680426069	Up	0.000122989	0.000449763	--	-	-	-
Unigene0010415	10.80830885	Up	2.54E-06	1.17E-05	chitinase [Beta vulgaris subsp. vulgaris]	-	-	-
Unigene0010432	10.75856807	Up	5.18E-05	0.000202656	--	-	-	-
Unigene0010438	-3.735478174	Down	6.97E-07	3.40E-06	--	-	-	-
Unigene0010447	3.540646232	Up	8.70E-05	0.000325635	--	-	-	-
Unigene0010448	10.33384802	Up	0.000234356	0.000815557	--	-	-	-
Unigene0010454	11.41750092	Up	4.44E-16	4.44E-15	--	-	-	-
Unigene0010455	10.66101276	Up	5.18E-05	0.000202731	--	-	-	-
Unigene0010456	-3.413550079	Down	2.13E-05	8.85E-05	UDP glucose:flavonoid 3-o-glucosyltransferase [Vitis vinifera]	-	GO:0035251//UDP-glucosyltransferase activity	GO:0009718//anthocyanin biosynthetic process;GO:0016141
Unigene0010463	-4.150515673	Down	3.48E-05	0.000140126	--	-	-	-
Unigene0010472	-10.47422512	Down	0.000144908	0.000518219	--	-	-	-
Unigene0010487	11.3662695	Up	4.44E-16	4.46E-15	PREDICTED: probable LRR receptor-like serine/threonine-protein kinase At4g08850-like [Vitis vinifera]	-	-	-
Unigene0010489	10.97069726	Up	5.84E-08	3.13E-07	--	-	-	-
Unigene0010492	10.75587195	Up	0.000234356	0.000814354	peptidase [Galdieria sulphuraria]	GO:0030312//external encapsulating structure;GO:0043232;GO:0044444//cytoplasmic part;GO:0031090//organelle membrane	GO:0016301//kinase activity;GO:0032559	GO:0065001//specification of axis polarity;GO:0046488//phosphatidylinositol metabolic process;GO:0009292//genetic transfer;GO:0006355//regulation of transcription, DNA-dependent;GO:0006464//protein modification process
Unigene0010494	-1.763426095	Down	7.88E-107	2.15E-105	late embryogenesis abundant hydroxyproline-rich glycoprotein [Arabidopsis thaliana]	-	-	-
Unigene0010495	-4.419004509	Down	3.03E-58	5.97E-57	--	-	-	-
Unigene0010500	-2.016214581	Down	2.27E-05	9.37E-05	--	-	-	-
Unigene0010501	-2.38317643	Down	4.68E-07	2.33E-06	Os02g0125700 [Oryza sativa Japonica Group]	-	-	-
Unigene0010516	2.87185214	Up	2.28E-05	9.37E-05	--	-	-	-
Unigene0010517	-4.485887021	Down	0	0	--	-	-	-
Unigene0010533	2.222038495	Up	5.82E-05	0.000224319	PREDICTED: lysM domain receptor-like kinase 4-like [Fragaria vesca subsp. vesca]	-	GO:0004672//protein kinase activity	GO:0006796//phosphate-containing compound metabolic process;GO:0043170
Unigene0010539	-1.202225894	Down	3.12E-205	1.19E-203	PREDICTED: nuclear transport factor 2 isoform 1 [Vitis vinifera]	GO:0031967;GO:0044444//cytoplasmic part;GO:0016020//membrane	GO:0017016//Ras GTPase binding	GO:0051169//nuclear transport;GO:0006605//protein targeting
Unigene0010540	-4.413550079	Down	3.21E-06	1.46E-05	PREDICTED: ankyrin repeat-containing protein At3g12360-like [Vitis vinifera]	-	-	-
Unigene0010543	-3.352149534	Down	3.74E-05	0.000149423	--	-	-	-
Unigene0010550	1.604371829	Up	5.89E-12	4.18E-11	PREDICTED: uncharacterized protein LOC100246955 [Vitis vinifera]	-	-	-
Unigene0010551	-11.46847017	Down	1.55E-17	1.64E-16	--	-	-	-
Unigene0010552	-10.20790209	Down	4.07E-05	0.000160988	--	-	-	-
Unigene0010553	-11.69029769	Down	5.93E-22	7.02E-21	--	-	-	-
Unigene0010554	3.926299924	Up	5.75E-05	0.000223248	PREDICTED: MLP-like protein 328-like [Fragaria vesca subsp. vesca]	-	-	GO:0050896//response to stimulus
Unigene0010555	-5.095374119	Down	4.27E-19	4.72E-18	60S ribosomal protein L21-1 [Phytophthora infestans T30-4]	GO:0015934//large ribosomal subunit;GO:0009536//plastid	GO:0005198//structural molecule activity	GO:0034645//cellular macromolecule biosynthetic process
Unigene0010570	-3.220905001	Down	0.000114079	0.00041837	Serine/threonine protein kinase-like protein CCR4 [Medicago truncatula]	-	GO:0004672//protein kinase activity;GO:0032559	GO:0006796//phosphate-containing compound metabolic process;GO:0006464//protein modification process
Unigene0010575	10.70992236	Up	1.19E-06	5.70E-06	--	-	-	-
Unigene0010577	5.563729845	Up	8.70E-05	0.000326412	glutamate-gated kainate-type ion channel receptor subunit GluR5 [Populus trichocarpa]	GO:0044464//cell part;GO:0016020//membrane	GO:0005230//extracellular ligand-gated ion channel activity	GO:0050896//response to stimulus;GO:0006810//transport
Unigene0010581	-9.923253519	Down	0.000273584	0.000942294	RGC2-like protein [Helianthus annuus]	-	-	-
Unigene0010582	-10.59536797	Down	1.05E-08	5.95E-08	--	-	-	-
Unigene0010593	-1.513085752	Down	0.000267198	0.000922358	--	-	-	-
Unigene0010597	-3.197821388	Down	1.19E-11	8.20E-11	--	-	-	-
Unigene0010600	-3.916050419	Down	0.00020378	0.000714307	heat shock protein 70-1 [Nicotiana tabacum]	-	GO:0004672//protein kinase activity;GO:0016628//oxidoreductase activity, acting on the CH-CH group of donors, NAD or NADP as acceptor;GO:0032559	GO:0050896//response to stimulus;GO:0006464//protein modification process
Unigene0010601	-10.90945486	Down	3.20E-06	1.47E-05	heat shock 70 kDa protein [Phytophthora infestans T30-4]	-	GO:0032559	GO:0050896//response to stimulus
Unigene0010604	-10.98264035	Down	6.04E-06	2.67E-05	heat shock protein 70 [Prorocentrum minimum]	GO:0043231//intracellular membrane-bounded organelle	GO:0032559	GO:0050896//response to stimulus
Unigene0010607	-2.754586997	Down	2.77E-12	2.05E-11	Os11g0496500 [Oryza sativa Japonica Group]	GO:0031410//cytoplasmic vesicle	-	-
Unigene0010615	3.926299924	Up	0.00012823	0.00046494	--	-	-	-
Unigene0010616	3.899332877	Up	5.75E-05	0.000223595	protein SOMBRERO [Arabidopsis thaliana]	GO:0005634//nucleus	-	GO:0009987//cellular process;GO:0032502//developmental process
Unigene0010617	-4.076515091	Down	6.29E-05	0.000241474	PREDICTED: UPF0481 protein At3g47200 [Vitis vinifera]	-	-	-
Unigene0010634	5.952772136	Up	3.67E-05	0.000147	Tar1p [Medicago truncatula]	-	-	-
Unigene0010635	-10.39488168	Down	0.000144908	0.000519489	PREDICTED: homeobox protein knotted-1-like 6 [Vitis vinifera]	GO:0043231//intracellular membrane-bounded organelle	GO:0003677//DNA binding;GO:0001071//nucleic acid binding transcription factor activity	GO:0010468//regulation of gene expression
Unigene0010639	10.82194898	Up	1.19E-06	5.69E-06	amino acid feature: rod protein domain, aa 266 .. 468; amino acid feature: globular protein domain, aa 32 .. 265 [Chlamydomonas reinhardtii]	-	-	-
Unigene0010643	-3.029794669	Down	1.63E-214	6.34E-213	PREDICTED: transcription factor bHLH135-like [Fragaria vesca subsp. vesca]	GO:0043231//intracellular membrane-bounded organelle	-	GO:0009725//response to hormone stimulus;GO:0000902//cell morphogenesis;GO:0048506;GO:0009639//response to red or far red light
Unigene0010648	-1.375075931	Down	7.68E-08	4.07E-07	PREDICTED: plastid division protein PDV1-like [Cucumis sativus]	GO:0031355	GO:0046872//metal ion binding	GO:0048285
Unigene0010660	11.51914405	Up	1.40E-10	8.99E-10	--	-	-	-
Unigene0010661	-4.076515091	Down	6.29E-05	0.000241409	--	-	-	-
Unigene0010665	-1.666836508	Down	1.73E-10	1.10E-09	PREDICTED: GDSL esterase/lipase 5 [Vitis vinifera]	-	GO:0016787//hydrolase activity	GO:0044238//primary metabolic process
Unigene0010669	-2.413550079	Down	1.48E-12	1.12E-11	Ethylene receptor [Medicago truncatula]	-	-	GO:0009987//cellular process
Unigene0010676	-2.364640478	Down	9.49E-05	0.000352861	RNA binding family protein, putative [Theobroma cacao]	-	-	-
Unigene0010677	1.849484327	Up	2.94E-06	1.35E-05	--	-	-	-
Unigene0010678	2.064497218	Up	0.00024204	0.000839611	--	-	-	-
Unigene0010686	-10.3172113	Down	0.000273584	0.000941339	PREDICTED: restin homolog isoform X2 [Cicer arietinum]	-	-	-
Unigene0010687	-3.782783888	Down	3.91E-07	1.96E-06	PREDICTED: kinesin-like protein KIF20B-like [Cicer arietinum]	GO:0044444//cytoplasmic part	-	-
Unigene0010701	2.707465322	Up	4.13E-05	0.000163583	--	-	-	-
Unigene0010708	10.47514622	Up	5.39E-06	2.40E-05	60S ribosomal protein L30 [Saprolegnia diclina VS20]	GO:0015934//large ribosomal subunit	GO:0005198//structural molecule activity	GO:0034645//cellular macromolecule biosynthetic process
Unigene0010709	-1.150515673	Down	2.08E-16	2.13E-15	polyubiqutin [Dianthus caryophyllus]	-	-	-
Unigene0010714	2.373046283	Up	0.000200416	0.000704232	--	-	-	-
Unigene0010715	-1.735478174	Down	5.82E-05	0.000224473	ZPT2-11 [Petunia x hybrida]	-	-	-
Unigene0010726	10.29262536	Up	0.000234356	0.000814621	--	-	-	-
Unigene0010729	-2.944064795	Down	3.37E-05	0.000136066	phosphatidylinositol-4-phosphate 5-kinase 6 [Arabidopsis thaliana]	-	GO:0016307//phosphatidylinositol phosphate kinase activity;GO:0032559	GO:0046488//phosphatidylinositol metabolic process;GO:0006796//phosphate-containing compound metabolic process
Unigene0010734	-11.34440243	Down	4.38E-10	2.73E-09	--	-	-	-
Unigene0010740	1.529306014	Up	6.88E-15	6.57E-14	Os03g0723400 [Oryza sativa Japonica Group]	GO:0043231//intracellular membrane-bounded organelle	-	-
Unigene0010741	2.373046283	Up	0.000200416	0.000704348	--	-	-	-
Unigene0010746	-1.324356349	Down	6.63E-23	8.00E-22	Alternative NAD(P)H dehydrogenase 1 [Theobroma cacao]	-	-	-
Unigene0010763	-3.288019197	Down	8.72E-09	4.97E-08	Cystathionine beta-synthase family protein [Theobroma cacao]	GO:0043231//intracellular membrane-bounded organelle	GO:0046914//transition metal ion binding	GO:0006970//response to osmotic stress
Unigene0010764	3.341337423	Up	0.000204858	0.000717079	--	-	-	-
Unigene0010780	-11.37782709	Down	1.23E-10	7.93E-10	hypothetical protein VOLCADRAFT_105358 [Volvox carteri f. nagariensis]	-	-	-
Unigene0010782	-2.932924238	Down	7.17E-08	3.81E-07	--	-	-	-
Unigene0010786	-3.150515673	Down	7.87E-08	4.17E-07	PREDICTED: UDP-glycosyltransferase 85A2 isoform 2 [Vitis vinifera]	-	GO:0035251//UDP-glucosyltransferase activity	-
Unigene0010790	2.493340517	Up	8.78E-05	0.000327987	PREDICTED: BTB/POZ domain-containing protein At5g48130-like [Glycine max]	-	GO:0060089	GO:0050794//regulation of cellular process;GO:0009314//response to radiation
Unigene0010792	2.715732938	Up	2.32E-05	9.52E-05	Os11g0533400 [Oryza sativa Japonica Group]	-	-	-
Unigene0010804	-2.463303114	Down	2.12E-16	2.17E-15	PREDICTED: extensin-like [Cicer arietinum]	-	-	-
Unigene0010825	-4.236267054	Down	0	0	pherophorin-C5 protein precursor [Chlamydomonas reinhardtii]	-	-	-
Unigene0010836	2.451520341	Up	1.64E-05	6.89E-05	--	-	-	-
Unigene0010848	-11.79233487	Down	1.98E-08	1.10E-07	Ribosomal protein S24e family protein isoform 1 [Theobroma cacao]	GO:0031090//organelle membrane;GO:0030529//ribonucleoprotein complex	GO:0036094;GO:0005198//structural molecule activity	GO:0034645//cellular macromolecule biosynthetic process
Unigene0010864	-2.389672977	Down	7.66E-286	3.43E-284	--	-	-	-
Unigene0010865	-2.227505412	Down	2.51E-81	5.88E-80	--	-	-	-
Unigene0010866	-2.030221439	Down	6.31E-06	2.79E-05	Lactoylglutathione lyase / glyoxalase I family protein [Theobroma cacao]	-	GO:0003824//catalytic activity	-
Unigene0010867	10.72241331	Up	0.000110225	0.000405656	BED finger-nbs-lrr resistance protein [Populus trichocarpa]	-	-	-
Unigene0010879	14.71546055	Up	4.44E-16	4.45E-15	--	-	-	-
Unigene0010881	-3.288019197	Down	8.72E-09	4.97E-08	--	-	-	-
Unigene0010890	-2.378784661	Down	2.20E-11	1.49E-10	Os08g0163600 [Oryza sativa Japonica Group]	-	-	-
Unigene0010894	2.563729845	Up	0.00022886	0.000797804	--	-	-	-
Unigene0010896	-1.971545532	Down	1.89E-06	8.85E-06	Os07g0105800 [Oryza sativa Japonica Group]	GO:0016020//membrane	-	-
Unigene0010898	-3.288019197	Down	1.06E-10	6.87E-10	PREDICTED: serine/arginine repetitive matrix protein 1-like [Setaria italica]	-	-	-
Unigene0010902	10.90443888	Up	5.61E-07	2.76E-06	contains similarity to proteases [Arabidopsis thaliana]	-	-	-
Unigene0010903	10.85824511	Up	1.19E-06	5.70E-06	disease resistance protein [Brassica rapa subsp. pekinensis]	-	GO:0005488//binding	-
Unigene0010904	10.66101276	Up	1.15E-05	4.90E-05	Similar to retrotransposon proteins [Arabidopsis thaliana]	-	GO:0005488//binding	-
Unigene0010907	10.92817505	Up	1.24E-07	6.48E-07	polyprotein [Arabidopsis thaliana]	-	-	-
Unigene0010914	2.756374923	Up	4.88E-06	2.19E-05	--	-	-	-
Unigene0010916	-3.713945012	Down	1.35E-26	1.75E-25	Os01g0938400 [Oryza sativa Japonica Group]	-	-	-
Unigene0010920	-10.73408435	Down	2.15E-05	8.92E-05	--	-	-	-
Unigene0010928	-4.150515673	Down	3.48E-05	0.000140246	Lupus brain antigen 1-like protein [Aegilops tauschii]	-	-	-
Unigene0010932	-10.41921101	Down	3.20E-06	1.47E-05	--	-	-	-
Unigene0010935	-4.6359425	Down	2.90E-07	1.47E-06	PREDICTED: pentatricopeptide repeat-containing protein At1g62910-like [Vitis vinifera]	-	-	-
Unigene0010942	3.472581957	Up	1.38E-05	5.84E-05	PREDICTED: probable leucine-rich repeat receptor-like protein kinase At1g35710-like [Vitis vinifera]	-	GO:0016301//kinase activity	GO:0009987//cellular process;GO:0008152//metabolic process
Unigene0010951	-1.399123008	Down	2.69E-13	2.24E-12	PREDICTED: TMV resistance protein N-like, partial [Cicer arietinum]	-	-	-
Unigene0010959	-3.998512579	Down	0.000113298	0.000415954	--	-	-	-
Unigene0010962	-3.998512579	Down	0.000113298	0.00041608	--	-	-	-
Unigene0010964	-1.919190127	Down	3.87E-12	2.82E-11	PREDICTED: pollen-specific leucine-rich repeat extensin-like protein 1-like [Setaria italica]	-	-	-
Unigene0010967	-2.828587578	Down	2.16E-08	1.20E-07	Glucan synthase-like 4 [Theobroma cacao]	GO:0043234//protein complex	GO:0035251//UDP-glucosyltransferase activity	GO:0006074//(1->3)-beta-D-glucan metabolic process
Unigene0010972	10.40506778	Up	2.54E-06	1.18E-05	--	-	-	-
Unigene0010997	-2.800573202	Down	2.63E-16	2.69E-15	pherophorin-C2 protein precursor [Chlamydomonas reinhardtii]	-	-	-
Unigene0011005	-2.998512579	Down	4.69E-14	4.25E-13	Homeobox from [Theobroma cacao]	-	-	-
Unigene0011006	-2.957870595	Down	3.61E-12	2.64E-11	PREDICTED: homeobox-leucine zipper protein HAT14-like [Solanum lycopersicum]	GO:0043231//intracellular membrane-bounded organelle	GO:0003677//DNA binding;GO:0001071//nucleic acid binding transcription factor activity	GO:0010468//regulation of gene expression;GO:0032774
Unigene0011009	-4.735478174	Down	8.66E-08	4.57E-07	--	-	-	-
Unigene0011010	-5.320440674	Down	9.12E-12	6.37E-11	Homeodomain-like superfamily protein [Theobroma cacao]	GO:0043231//intracellular membrane-bounded organelle	GO:0003676//nucleic acid binding;GO:0001071//nucleic acid binding transcription factor activity	GO:0003002//regionalization;GO:0010061;GO:0009725//response to hormone stimulus;GO:0010468//regulation of gene expression;GO:0006970//response to osmotic stress;GO:0048764;GO:0010769//regulation of cell morphogenesis involved in differentiation;GO:0003006//developmental process involved in reproduction
Unigene0011011	1.373046283	Up	0.00021821	0.000761461	--	-	-	-
Unigene0011035	-2.247088933	Down	2.91E-17	3.07E-16	f-box family protein [Populus trichocarpa]	-	-	-
Unigene0011037	-10.27458745	Down	0.000144908	0.000520434	PREDICTED: extensin-like [Setaria italica]	-	GO:0005515//protein binding	-
Unigene0011044	-3.21866305	Down	0	0	Auxin-induced in root cultures protein [Medicago truncatula]	-	-	-
Unigene0011051	1.355836993	Up	0.000133809	0.000482696	PREDICTED: TGACG-sequence-specific DNA-binding protein TGA-2.1-like [Fragaria vesca subsp. vesca]	-	-	-
Unigene0011068	-4.065626775	Down	3.81E-28	5.10E-27	PREDICTED: elongation factor 1-gamma-like [Vitis vinifera]	-	-	-
Unigene0011069	2.737910193	Up	1.36E-11	9.40E-11	Uncharacterized protein TCM_011894 [Theobroma cacao]	-	-	-
Unigene0011074	-2.529027296	Down	0.000128489	0.000465205	hypothetical protein VITISV_035517 [Vitis vinifera]	-	GO:0005488//binding;GO:0003824//catalytic activity	GO:0044238//primary metabolic process;GO:0044260;GO:0006807//nitrogen compound metabolic process
Unigene0011076	2.118945002	Up	0.000146821	0.000524617	--	-	-	-
Unigene0011090	-10.99731984	Down	4.03E-13	3.27E-12	Lateral organ boundaries domain family protein [Theobroma cacao]	-	-	GO:0010160//formation of organ boundary
Unigene0011092	-3.601177082	Down	8.18E-09	4.68E-08	SAD1f [Volvox carteri f. nagariensis]	-	-	-
Unigene0011104	-2.018412137	Down	1.21E-08	6.84E-08	--	-	-	-
Unigene0011114	-12.39906948	Down	1.11E-29	1.53E-28	glycine-rich RNA binding protein 7 [Arabidopsis thaliana]	GO:0043231//intracellular membrane-bounded organelle;GO:0071944//cell periphery;GO:0044444//cytoplasmic part	GO:0005488//binding;GO:0016301//kinase activity	GO:0009628//response to abiotic stimulus;GO:0042221//response to chemical stimulus;GO:0044237//cellular metabolic process;GO:0006950//response to stress
Unigene0011116	-4.220905001	Down	1.92E-05	8.02E-05	--	-	-	-
Unigene0011117	-2.846509486	Down	2.06E-13	1.74E-12	hypothetical protein PRUPE_ppa1027141mg [Prunus persica]	-	-	-
Unigene0011118	10.29771423	Up	0.000234356	0.000814055	--	-	-	-
Unigene0011133	-11.8955927	Down	2.50E-15	2.42E-14	--	-	-	-
Unigene0011144	-1.966091102	Down	7.30E-10	4.48E-09	PREDICTED: probable mitochondrial chaperone bcs1-like [Fragaria vesca subsp. vesca]	GO:0043231//intracellular membrane-bounded organelle	GO:0016462//pyrophosphatase activity;GO:0032559	-
Unigene0011147	11.26304878	Up	2.54E-06	1.17E-05	--	-	-	-
Unigene0011148	2.630844041	Up	0.000151489	0.000540339	--	-	-	-
Unigene0011152	10.54553555	Up	0.000110225	0.000406484	--	-	-	-
Unigene0011162	10.31997585	Up	0.000110225	0.000406573	--	-	-	-
Unigene0011183	1.373046283	Up	5.69E-06	2.53E-05	--	-	-	-
Unigene0011194	1.379520617	Up	7.23E-06	3.17E-05	--	-	-	-
Unigene0011195	2.230306111	Up	0.00017259	0.000611774	--	-	-	-
Unigene0011196	-1.413550079	Down	3.84E-05	0.000153027	--	-	-	-
Unigene0011201	-3.58347508	Down	3.89E-06	1.76E-05	PREDICTED: disease resistance protein At4g27190-like [Vitis vinifera]	-	-	-
Unigene0011206	-10.47613808	Down	4.07E-05	0.000161266	malate dehydrogenase (oxaloacetate-decarboxylating)(NADP+) [Saprolegnia diclina VS20]	GO:0044464//cell part	GO:0046872//metal ion binding;GO:0004470//malic enzyme activity;GO:0000166//nucleotide binding	GO:0008152//metabolic process
Unigene0011220	-1.533844312	Down	8.84E-88	2.16E-86	expressed protein [Oryza sativa Japonica Group]	-	-	-
Unigene0011228	-2.792061702	Down	9.83E-13	7.61E-12	60S ribosomal protein L37-A [Saprolegnia diclina VS20]	GO:0043231//intracellular membrane-bounded organelle;GO:0030529//ribonucleoprotein complex	GO:0043169//cation binding;GO:0003723//RNA binding;GO:0005198//structural molecule activity	GO:0034645//cellular macromolecule biosynthetic process
Unigene0011234	10.50181417	Up	1.15E-05	4.90E-05	hypothetical protein EMIHUDRAFT_445914 [Emiliania huxleyi CCMP1516]	-	-	-
Unigene0011235	-1.898976906	Down	3.72E-05	0.000148589	Ubiquitin-associated/TS-N domain-containing protein [Theobroma cacao]	GO:0044444//cytoplasmic part	-	-
Unigene0011239	2.025561556	Up	1.38E-06	6.53E-06	--	-	-	-
Unigene0011240	3.483690347	Up	1.77E-07	9.12E-07	NAC transcription factor 030 [Jatropha curcas]	-	-	-
Unigene0011244	10.32472938	Up	0.000110225	0.000406202	conserved hypothetical protein [Ricinus communis]	-	-	-
Unigene0011248	-3.220905001	Down	0.000114079	0.000418153	ATP synthase gamma chain, mitochondrial precursor [Polytomella sp. Pringsheim 198.80]	-	-	GO:0006810//transport
Unigene0011249	-4.150515673	Down	3.48E-05	0.000140233	mitochondrial ATP synthase F1 gamma subunit [Karlodinium veneficum]	GO:0043231//intracellular membrane-bounded organelle;GO:0005737//cytoplasm;GO:0016469//proton-transporting two-sector ATPase complex	-	GO:0006818//hydrogen transport
Unigene0011257	1.959908317	Up	1.67E-05	7.01E-05	--	-	-	-
Unigene0011260	-11.23071758	Down	1.05E-08	5.94E-08	basic helix-loop-helix protein KIDARI [Arabidopsis thaliana]	-	-	GO:0009314//response to radiation
Unigene0011263	-1.143614314	Down	1.96E-100	5.17E-99	Mitochondrial ATP synthase subunit G protein [Theobroma cacao]	GO:0043231//intracellular membrane-bounded organelle;GO:0045263//proton-transporting ATP synthase complex, coupling factor F(o)	GO:0015077//monovalent inorganic cation transmembrane transporter activity	GO:0006818//hydrogen transport;GO:0006754//ATP biosynthetic process
Unigene0011265	-4.018412137	Down	5.59E-16	5.56E-15	hypothetical protein PRUPE_ppa017808mg [Prunus persica]	-	-	-
Unigene0011266	-4.998512579	Down	2.26E-09	1.34E-08	--	-	-	-
Unigene0011273	-11.48445704	Down	1.98E-08	1.10E-07	PREDICTED: anthocyanidin 5,3-O-glucosyltransferase-like [Solanum lycopersicum]	-	GO:0016740//transferase activity	-
Unigene0011282	10.72337864	Up	5.18E-05	0.000203011	--	-	-	-
Unigene0011284	11.34248325	Up	6.84E-12	4.82E-11	--	-	-	-
Unigene0011285	-4.288019197	Down	1.06E-05	4.57E-05	--	-	-	-
Unigene0011290	-3.271531074	Down	3.64E-16	3.71E-15	--	-	-	-
Unigene0011294	2.908378016	Up	0.000176717	0.00062536	--	-	-	-
Unigene0011298	2.097411841	Up	8.94E-06	3.88E-05	--	-	-	-
Unigene0011322	2.886852224	Up	1.83E-12	1.38E-11	Os02g0258800 [Oryza sativa Japonica Group]	-	-	-
Unigene0011324	-1.545021862	Down	1.30E-63	2.69E-62	PREDICTED: ethylene-responsive transcription factor ERF023 [Vitis vinifera]	-	-	GO:0010467//gene expression;GO:0032774
Unigene0011326	3.540646232	Up	9.54E-07	4.60E-06	hypothetical protein EMIHUDRAFT_433316 [Emiliania huxleyi CCMP1516]	-	-	-
Unigene0011333	-3.588002884	Down	0	0	Histone H3 [Medicago truncatula]	GO:0043229//intracellular organelle	-	-
Unigene0011341	3.630844041	Up	0.000133346	0.000481516	--	-	-	-
Unigene0011356	-1.335547567	Down	0.000267196	0.000922464	--	-	-	-
Unigene0011361	-1.735478174	Down	5.82E-05	0.000224483	DNA-directed RNA polymerase II largest subunit [Cyanidioschyzon merolae]	GO:0043231//intracellular membrane-bounded organelle	GO:0016740//transferase activity	-
Unigene0011373	-3.58347508	Down	3.89E-06	1.76E-05	--	-	-	-
Unigene0011374	-4.686568573	Down	1.35E-20	1.55E-19	anthocyanidin reductase [Vitis vinifera]	-	GO:0036094;GO:0016628//oxidoreductase activity, acting on the CH-CH group of donors, NAD or NADP as acceptor;GO:0048037//cofactor binding	GO:0009962//regulation of flavonoid biosynthetic process
Unigene0011375	-10.54162255	Down	2.52E-07	1.28E-06	cytochrome P450 [Populus trichocarpa]	-	GO:0016709//oxidoreductase activity, acting on paired donors, with incorporation or reduction of molecular oxygen, NADH or NADPH as one donor, and incorporation of one atom of oxygen;GO:0005506//iron ion binding	GO:0008152//metabolic process
Unigene0011389	1.345742603	Up	3.77E-15	3.64E-14	--	-	-	-
Unigene0011391	-11.73937865	Down	1.82E-11	1.24E-10	--	-	-	-
Unigene0011396	-2.529027296	Down	0.000128489	0.000465265	--	-	-	-
Unigene0011400	-2.115414062	Down	0	0	PREDICTED: transcription factor BEE 3-like [Cicer arietinum]	-	-	-
Unigene0011404	2.222038495	Up	3.17E-07	1.60E-06	--	-	-	-
Unigene0011412	-3.254852333	Down	1.51E-08	8.49E-08	PREDICTED: transcription factor bHLH96-like [Vitis vinifera]	-	-	-
Unigene0011441	11.60790143	Up	4.44E-16	4.48E-15	retrotransposon polyprotein [Rosa rugosa]	-	GO:0005488//binding	GO:0009987//cellular process
Unigene0011442	10.0780554	Up	1.29E-08	7.27E-08	retrotransposon polyprotein [Rosa rugosa]	-	GO:0005488//binding	GO:0009987//cellular process
Unigene0011443	10.48370823	Up	5.18E-05	0.000202553	retrotransposon like protein [Arabidopsis thaliana]	-	GO:0005488//binding	-
Unigene0011448	-1.122318781	Down	7.85E-40	1.26E-38	--	-	-	-
Unigene0011455	-10.61775669	Down	3.20E-06	1.46E-05	alpha tubulin, partial [Achnanthes kuwaitensis]	GO:0043234//protein complex;GO:0043232	GO:0017111//nucleoside-triphosphatase activity;GO:0032561//guanyl ribonucleotide binding	GO:0043623//cellular protein complex assembly;GO:0009207;GO:0006928//cellular component movement
Unigene0011456	-11.39444311	Down	8.98E-07	4.35E-06	alpha tubulin [Protodinium simplex]	GO:0043234//protein complex;GO:0043232	GO:0017111//nucleoside-triphosphatase activity;GO:0032561//guanyl ribonucleotide binding	GO:0043623//cellular protein complex assembly;GO:0009207;GO:0006928//cellular component movement
Unigene0011469	-1.075710241	Down	1.56E-167	5.40E-166	LYR family of Fe/S cluster biogenesis protein [Theobroma cacao]	GO:0031090//organelle membrane;GO:0043231//intracellular membrane-bounded organelle;GO:0030964	-	GO:0044238//primary metabolic process
Unigene0011473	10.59062344	Up	5.18E-05	0.00020274	--	-	-	-
Unigene0011479	3.756374923	Up	0.000129417	0.000468184	--	-	-	-
Unigene0011486	-10.82715909	Down	1.05E-08	5.94E-08	--	-	-	-
Unigene0011488	-10.93051647	Down	5.56E-09	3.21E-08	PREDICTED: 8-hydroxyquercetin 8-O-methyltransferase [Vitis vinifera]	-	GO:0008168//methyltransferase activity	-
Unigene0011491	-12.0763233	Down	5.12E-12	3.67E-11	PREDICTED: wall-associated receptor kinase 2-like [Vitis vinifera]	-	GO:0016740//transferase activity	-
Unigene0011503	-3.050979999	Down	1.15E-05	4.91E-05	Multidrug resistance protein ABC transporter family [Theobroma cacao]	-	-	-
Unigene0011522	-10.95354744	Down	0.000144908	0.000519533	--	-	-	-
Unigene0011530	-10.4736588	Down	1.14E-05	4.89E-05	MYB-like DNA-binding domain protein [Gossypium hirsutum]	-	-	-
Unigene0011531	-11.13080695	Down	2.15E-05	8.92E-05	PREDICTED: transcription factor MYB75-like [Cucumis sativus]	-	-	GO:0042221//response to chemical stimulus
Unigene0011542	-1.828587578	Down	8.81E-05	0.000329041	TMV resistance protein N [Theobroma cacao]	-	-	-
Unigene0011544	-3.916050419	Down	0.00020378	0.000714662	--	-	-	-
Unigene0011559	1.333683851	Up	0.000257086	0.000888536	--	-	-	-
Unigene0011567	-1.951969993	Down	3.64E-07	1.82E-06	--	-	-	-
Unigene0011573	-11.70769263	Down	3.41E-19	3.78E-18	Dual specificty protein kinase-ttk isoform 2, partial [Theobroma cacao]	-	GO:0016301//kinase activity	-
Unigene0011574	-2.601177082	Down	8.02E-07	3.90E-06	PREDICTED: auxin-responsive protein IAA7-like [Vitis vinifera]	GO:0043231//intracellular membrane-bounded organelle	-	GO:0009725//response to hormone stimulus;GO:0010468//regulation of gene expression;GO:0050794//regulation of cellular process;GO:0032774
Unigene0011584	2.308915946	Up	3.08E-06	1.41E-05	--	-	-	-
Unigene0011589	11.85461676	Up	7.99E-15	7.60E-14	histone H2A type 1 [Phytophthora infestans T30-4]	GO:0032993//protein-DNA complex;GO:0043232;GO:0043231//intracellular membrane-bounded organelle	GO:0003676//nucleic acid binding	GO:0034728//nucleosome organization
Unigene0011591	-10.95354744	Down	1.14E-05	4.89E-05	--	-	-	-
Unigene0011600	3.701927139	Up	4.88E-06	2.19E-05	--	-	-	-
Unigene0011604	-4.58347508	Down	5.30E-07	2.62E-06	cc-nbs-lrr resistance protein [Populus trichocarpa]	-	-	-
Unigene0011611	-3.224940514	Down	1.77E-31	2.52E-30	PREDICTED: uncharacterized LOC101222277 [Cucumis sativus]	-	-	-
Unigene0011612	-3.389302532	Down	1.15E-11	7.97E-11	PREDICTED: uncharacterized LOC101222277 [Cucumis sativus]	-	-	-
Unigene0011621	-3.220905001	Down	5.35E-19	5.90E-18	Ribosomal protein S12 [Medicago truncatula]	-	-	-
Unigene0011624	-2.050979999	Down	1.44E-05	6.09E-05	NBS-LRR type disease resistance-like protein, partial [Juglans regia]	-	-	-
Unigene0011635	-1.761473382	Down	8.87E-05	0.000330969	disease resistance protein [(Populus tomentosa x P. bolleana) x P. tomentosa var. truncata]	-	-	-
Unigene0011651	1.727805771	Up	5.05E-06	2.26E-05	--	-	-	-
Unigene0011652	-11.31027664	Down	4.38E-10	2.73E-09	PREDICTED: transcription factor bHLH30-like [Setaria italica]	-	-	-
Unigene0011653	-11.28359688	Down	1.44E-12	1.09E-11	PREDICTED: transcription factor bHLH30-like [Glycine max]	-	-	-
Unigene0011672	-9.975828889	Down	1.14E-05	4.90E-05	SNARE-interacting protein-like protein, partial [Galdieria sulphuraria]	-	-	-
Unigene0011679	10.3909236	Up	2.54E-06	1.17E-05	Peroxisomal membrane protein [Medicago truncatula]	GO:0016020//membrane	-	-
Unigene0011680	10.50845489	Up	5.18E-05	0.000202637	mitochondrial carrier family [Micromonas pusilla CCMP1545]	GO:0016020//membrane	-	-
Unigene0011683	-10.52612622	Down	0.000144908	0.000519116	Uncharacterized protein TCM_010388 [Theobroma cacao]	-	-	-
Unigene0011685	-10.73420404	Down	2.71E-12	2.01E-11	Os01g0919200 [Oryza sativa Japonica Group]	-	-	-
Unigene0011689	-1.569728848	Down	4.84E-50	8.76E-49	PREDICTED: LOW QUALITY PROTEIN: 50S ribosomal protein L30-like [Cicer arietinum]	-	-	-
Unigene0011690	-1.539080961	Down	1.96E-77	4.47E-76	Ribosomal protein L30 family protein isoform 2, partial [Theobroma cacao]	GO:0044391	GO:0005198//structural molecule activity	GO:0034645//cellular macromolecule biosynthetic process
Unigene0011692	4.171412422	Up	8.70E-05	0.000325893	NC domain-containing protein [Oryza brachyantha]	-	-	-
Unigene0011693	10.74193276	Up	0.000234356	0.000815456	--	-	-	-
Unigene0011701	-10.04724224	Down	2.15E-05	8.91E-05	--	-	-	-
Unigene0011703	-2.86133616	Down	2.87E-61	5.80E-60	TPA: hypothetical protein ZEAMMB73_784009, partial [Zea mays]	-	-	-
Unigene0011706	11.88741825	Up	1.67E-14	1.56E-13	PREDICTED: probable LRR receptor-like serine/threonine-protein kinase At4g08850-like [Glycine max]	GO:0044464//cell part	GO:0005488//binding;GO:0016772//transferase activity, transferring phosphorus-containing groups	-
Unigene0011714	4.952772136	Up	5.75E-05	0.000222799	PREDICTED: seed biotin-containing protein SBP65-like isoform 1 [Fragaria vesca subsp. vesca]	-	-	-
Unigene0011722	-2.916050419	Down	2.52E-27	3.32E-26	extensin [Prunus dulcis]	-	GO:0005198//structural molecule activity	-
Unigene0011726	4.148692346	Up	9.54E-07	4.60E-06	PREDICTED: S-adenosylmethionine synthase 2-like [Glycine max]	GO:0016021//integral to membrane;GO:0044424//intracellular part	GO:0016765//transferase activity, transferring alkyl or aryl (other than methyl) groups;GO:0005506//iron ion binding;GO:0032559	GO:0009108//coenzyme biosynthetic process
Unigene0011745	1.627091906	Up	1.20E-09	7.25E-09	PREDICTED: probable F-box protein At3g61730-like [Glycine max]	-	-	-
Unigene0011747	-7.49629051	Down	0	0	PREDICTED: flavonol sulfotransferase-like [Vitis vinifera]	-	GO:0016740//transferase activity	-
Unigene0011748	11.28250114	Up	6.32E-10	3.89E-09	--	-	-	-
Unigene0011750	-5.032901305	Down	0	0	--	-	-	-
Unigene0011757	-4.288019197	Down	1.06E-05	4.57E-05	paternally expressed protein [Arabidopsis thaliana]	-	-	-
Unigene0011759	-10.43648901	Down	3.20E-06	1.46E-05	voltage-dependent anion channel, MPP family [Galdieria sulphuraria]	-	-	-
Unigene0011760	4.768347564	Up	3.67E-05	0.000147271	short chain dehydrogenase/reductase [Nandina domestica]	GO:0071944//cell periphery	GO:0016616//oxidoreductase activity, acting on the CH-OH group of donors, NAD or NADP as acceptor	GO:0008152//metabolic process;GO:0050896//response to stimulus
Unigene0011761	1.838837083	Up	5.06E-12	3.63E-11	proline-rich receptor-like protein kinase PERK8 [Arabidopsis thaliana]	-	-	-
Unigene0011766	-2.858334921	Down	1.28E-08	7.21E-08	At1g72790/F28P22_2 [Arabidopsis thaliana]	GO:0016020//membrane;GO:0044444//cytoplasmic part;GO:0043231//intracellular membrane-bounded organelle	-	-
Unigene0011772	11.09758342	Up	1.19E-06	5.70E-06	--	-	-	-
Unigene0011774	-4.686568573	Down	1.35E-20	1.55E-19	PREDICTED: auxin-induced protein X15-like [Solanum lycopersicum]	-	-	-
Unigene0011776	-1.597262032	Down	5.02E-28	6.70E-27	N-like protein [Nicotiana tabacum]	-	-	-
Unigene0011777	-3.529027296	Down	2.55E-08	1.40E-07	PREDICTED: cytokinin riboside 5'-monophosphate phosphoribohydrolase LOG5 [Vitis vinifera]	GO:0043231//intracellular membrane-bounded organelle;GO:0044444//cytoplasmic part	GO:0003824//catalytic activity	-
Unigene0011779	-3.711230627	Down	1.85E-12	1.39E-11	Lysine decarboxylase family protein [Theobroma cacao]	GO:0043231//intracellular membrane-bounded organelle;GO:0044444//cytoplasmic part	GO:0003824//catalytic activity	-
Unigene0011784	1.510214335	Up	0.000124357	0.000454433	--	-	-	-
Unigene0011789	-2.227136954	Down	7.02E-08	3.74E-07	--	-	-	-
Unigene0011791	1.637075994	Up	2.18E-06	1.02E-05	--	-	-	-
Unigene0011793	-3.413550079	Down	2.13E-05	8.84E-05	PREDICTED: disease resistance protein At4g27190-like [Vitis vinifera]	-	-	-
Unigene0011797	-3.220905001	Down	0.000114079	0.000418171	PREDICTED: anthocyanidin 3-O-glucosyltransferase 2-like [Vitis vinifera]	-	GO:0035251//UDP-glucosyltransferase activity	GO:0009628//response to abiotic stimulus
Unigene0011804	-6.406016406	Down	8.55E-50	1.54E-48	Hydroxyproline-rich glycoprotein family protein, putative [Theobroma cacao]	-	-	-
Unigene0011808	-2.150515673	Down	1.02E-06	4.88E-06	expressed protein [Oryza sativa Japonica Group]	-	-	-
Unigene0011819	-11.45565301	Down	1.69E-06	7.97E-06	predicted protein [Hordeum vulgare subsp. vulgare]	-	-	-
Unigene0011825	3.563729845	Up	0.000138437	0.000498396	--	-	-	-
Unigene0011827	-10.67276437	Down	0.000273584	0.000939625	--	-	-	-
Unigene0011830	11.50612716	Up	2.00E-15	1.95E-14	--	-	-	-
Unigene0011851	3.110011877	Up	0.000100248	0.000371548	PREDICTED: LOW QUALITY PROTEIN: formin-like protein 14-like [Cicer arietinum]	-	-	-
Unigene0011855	-1.649617437	Down	2.45E-05	0.000100278	--	-	-	-
Unigene0011860	-3.150515673	Down	0.000198302	0.000697583	N2-C protein [Linum usitatissimum]	-	-	GO:0050896//response to stimulus
Unigene0011882	1.073474486	Up	0	0	PREDICTED: uncharacterized protein LOC100267059 [Vitis vinifera]	-	-	-
Unigene0011891	-4.782783888	Down	4.73E-08	2.55E-07	--	-	-	-
Unigene0011899	10.80540267	Up	1.24E-07	6.48E-07	glyceraldehyde 3-phosphate dehydrogenase [Cyanidioschyzon merolae strain 10D]	GO:0043231//intracellular membrane-bounded organelle	GO:0016620//oxidoreductase activity, acting on the aldehyde or oxo group of donors, NAD or NADP as acceptor;GO:0046914//transition metal ion binding;GO:0000166//nucleotide binding	GO:0048364//root development;GO:0019318//hexose metabolic process;GO:0048229//gametophyte development;GO:0048878//chemical homeostasis;GO:0003006//developmental process involved in reproduction
Unigene0011900	10.56629411	Up	2.44E-05	9.98E-05	glyeraldehyde-3-phosphate dehydrogenase [Marsilea quadrifolia]	GO:0009536//plastid	GO:0016620//oxidoreductase activity, acting on the aldehyde or oxo group of donors, NAD or NADP as acceptor;GO:0046914//transition metal ion binding;GO:0000166//nucleotide binding	GO:0048364//root development;GO:0019318//hexose metabolic process;GO:0048229//gametophyte development;GO:0048878//chemical homeostasis;GO:0003006//developmental process involved in reproduction
Unigene0011914	-3.666184362	Down	0	0	pollen allergen-like protein [Sonneratia caseolaris]	-	-	GO:0006950//response to stress
Unigene0011928	2.118945002	Up	0.000146821	0.000524573	--	-	-	-
Unigene0011940	-4.529027296	Down	3.02E-18	3.27E-17	50S ribosomal protein L18Ae [Saprolegnia diclina VS20]	GO:0005840//ribosome;GO:0016020//membrane	GO:0016772//transferase activity, transferring phosphorus-containing groups	GO:0044267//cellular protein metabolic process
Unigene0011942	-3.506659483	Down	3.88E-36	5.94E-35	2-oxoglutarate-dependent dioxygenase [Theobroma cacao]	-	GO:0016706//oxidoreductase activity, acting on paired donors, with incorporation or reduction of molecular oxygen, 2-oxoglutarate as one donor, and incorporation of one atom each of oxygen into both donors	-
Unigene0011978	10.54553555	Up	0.000110225	0.000405673	--	-	-	-
Unigene0011981	-10.22656594	Down	7.68E-05	0.000290988	--	-	-	-
Unigene0011984	-9.976692778	Down	0.000273584	0.000940805	pre-pro cysteine proteinase [Vicia faba]	GO:0043231//intracellular membrane-bounded organelle	GO:0016787//hydrolase activity	-
Unigene0011997	-10.29764903	Down	0.000273584	0.000939397	--	-	-	-
Unigene0012004	10.40803202	Up	0.000110225	0.000406785	--	-	-	-
Unigene0012010	-2.58347508	Down	7.73E-05	0.000292035	ZR1 protein [Medicago sativa]	GO:0044464//cell part	GO:0005488//binding	-
Unigene0012031	-10.93051647	Down	5.56E-09	3.21E-08	--	-	-	-
Unigene0012081	-10.95354744	Down	7.07E-08	3.76E-07	40S ribosomal protein S9 [Chondrus crispus]	GO:0043231//intracellular membrane-bounded organelle;GO:0044391	GO:0003723//RNA binding;GO:0005198//structural molecule activity	GO:0034645//cellular macromolecule biosynthetic process
Unigene0012085	10.85091246	Up	1.15E-05	4.90E-05	--	-	-	-
Unigene0012089	1.538194753	Up	3.24E-05	0.000130893	PREDICTED: CBL-interacting protein kinase 5-like [Cucumis sativus]	-	GO:0004674//protein serine/threonine kinase activity;GO:0032559	GO:0009725//response to hormone stimulus;GO:0006464//protein modification process;GO:0006796//phosphate-containing compound metabolic process;GO:0050794//regulation of cellular process
Unigene0012105	-1.48755066	Down	3.03E-05	0.000122791	--	-	-	-
Unigene0012108	-10.65006501	Down	6.04E-06	2.67E-05	--	-	-	-
Unigene0012109	-3.288019197	Down	6.54E-05	0.000250187	--	-	-	-
Unigene0012124	-2.220905001	Down	8.01E-11	5.23E-10	--	-	-	-
Unigene0012129	-10.09411564	Down	0.000273584	0.000940691	Generative cell specific-1 [Theobroma cacao]	-	-	-
Unigene0012131	-2.065626775	Down	0.000120578	0.000441268	Generative cell specific-1 [Theobroma cacao]	-	-	-
Unigene0012138	-5.076515091	Down	6.66E-10	4.10E-09	Heavy metal transport/detoxification superfamily protein [Theobroma cacao]	-	GO:0043169//cation binding	GO:0000041//transition metal ion transport
Unigene0012147	-3.916050419	Down	0.00020378	0.000714839	--	-	-	-
Unigene0012148	2.341337423	Up	7.12E-05	0.000271462	ACT domain repeat 1 isoform 2 [Theobroma cacao]	-	GO:0031406//carboxylic acid binding	-
Unigene0012149	2.104298226	Up	3.50E-06	1.59E-05	ACT domain repeat 1 [Arabidopsis thaliana]	GO:0043231//intracellular membrane-bounded organelle	GO:0031406//carboxylic acid binding	-
Unigene0012162	3.978767344	Up	0.000128143	0.000464763	PREDICTED: probable LRR receptor-like serine/threonine-protein kinase At3g47570-like, partial [Vitis vinifera]	GO:0016020//membrane	GO:0004672//protein kinase activity;GO:0032559	GO:0050896//response to stimulus;GO:0006464//protein modification process
Unigene0012164	-4.288019197	Down	1.06E-05	4.57E-05	--	-	-	-
Unigene0012174	-2.828587578	Down	9.80E-05	0.000363708	sulfate/bicarbonate/oxalate exchanger and transporter sat-1 [Populus trichocarpa]	GO:0016020//membrane	GO:0015103//inorganic anion transmembrane transporter activity	GO:0006810//transport
Unigene0012176	-1.795420714	Down	5.82E-05	0.000224503	--	-	-	-
Unigene0012177	-2.966091102	Down	4.21E-08	2.28E-07	--	-	-	-
Unigene0012179	-2.693657998	Down	1.81E-08	1.01E-07	--	-	-	-
Unigene0012185	-2.427225016	Down	6.81E-28	9.08E-27	PREDICTED: periaxin-like [Solanum lycopersicum]	-	-	-
Unigene0012204	3.230306111	Up	4.88E-06	2.19E-05	PREDICTED: histidine kinase 4-like [Vitis vinifera]	-	GO:0019901//protein kinase binding;GO:0016791//phosphatase activity;GO:0009784//transmembrane receptor histidine kinase activity	GO:0009744//response to sucrose stimulus;GO:0010260//organ senescence;GO:0009755//hormone-mediated signaling pathway;GO:0015698//inorganic anion transport;GO:0016310//phosphorylation;GO:0010015//root morphogenesis;GO:0006464//protein modification process;GO:0006952//defense response;GO:0009267//cellular response to starvation
Unigene0012211	10.83828262	Up	5.39E-06	2.41E-05	--	-	-	-
Unigene0012213	2.908378016	Up	0.000176717	0.000625334	--	-	-	-
Unigene0012233	-5.038040944	Down	1.23E-09	7.41E-09	--	-	-	-
Unigene0012246	11.03232889	Up	5.18E-05	0.0002026	--	-	-	-
Unigene0012268	-2.038040944	Down	5.22E-05	0.000203846	--	-	-	-
Unigene0012270	-11.47272652	Down	1.52E-33	2.24E-32	--	-	-	-
Unigene0012272	-2.372908094	Down	1.60E-05	6.71E-05	PREDICTED: linoleate 9S-lipoxygenase 6, partial [Vitis vinifera]	-	GO:0046914//transition metal ion binding;GO:0016702//oxidoreductase activity, acting on single donors with incorporation of molecular oxygen, incorporation of two atoms of oxygen	GO:0006633//fatty acid biosynthetic process
Unigene0012278	2.908378016	Up	0.000176717	0.00062549	PREDICTED: uncharacterized protein LOC100853056 [Vitis vinifera]	-	-	-
Unigene0012280	-6.457944198	Down	2.41E-26	3.13E-25	--	-	-	-
Unigene0012292	3.630844041	Up	0.000133346	0.00048123	conserved hypothetical protein [Ricinus communis]	-	-	-
Unigene0012306	-5.42850042	Down	2.01E-24	2.50E-23	PREDICTED: 60S ribosomal protein L23-like [Brachypodium distachyon]	GO:0015934//large ribosomal subunit	GO:0005198//structural molecule activity	GO:0034645//cellular macromolecule biosynthetic process
Unigene0012313	-10.93342074	Down	3.74E-08	2.03E-07	glyceraldehyde-3-phosphate dehydrogenase, partial [Pavlova lutheri]	GO:0043231//intracellular membrane-bounded organelle	GO:0016620//oxidoreductase activity, acting on the aldehyde or oxo group of donors, NAD or NADP as acceptor;GO:0046914//transition metal ion binding;GO:0000166//nucleotide binding	GO:0048364//root development;GO:0019318//hexose metabolic process;GO:0048229//gametophyte development;GO:0048878//chemical homeostasis;GO:0003006//developmental process involved in reproduction
Unigene0012322	-2.288019197	Down	2.41E-10	1.52E-09	beta-1,3-glucanase [Vitis riparia]	GO:0043231//intracellular membrane-bounded organelle;GO:0005576//extracellular region;GO:0030312//external encapsulating structure	GO:0043167//ion binding;GO:0008422//beta-glucosidase activity	GO:0006950//response to stress;GO:0051707//response to other organism;GO:0044238//primary metabolic process
Unigene0012342	-10.43515256	Down	0.000273584	0.000939967	--	-	-	-
Unigene0012351	-10.71972012	Down	1.82E-11	1.24E-10	chitinase [Beta vulgaris subsp. vulgaris]	-	-	-
Unigene0012355	-1.572748674	Down	4.31E-06	1.95E-05	non-LTR retroelement reverse transcriptase-like protein [Arabidopsis thaliana]	-	-	-
Unigene0012358	-4.782783888	Down	4.73E-08	2.55E-07	linalool synthase [Backhousia citriodora]	-	GO:0046872//metal ion binding;GO:0016829//lyase activity	-
Unigene0012361	-6.747450815	Down	2.49E-32	3.60E-31	PREDICTED: disease resistance protein At4g27190-like [Fragaria vesca subsp. vesca]	-	GO:0016787//hydrolase activity;GO:0000166//nucleotide binding	-
Unigene0012366	-2.872981697	Down	3.41E-06	1.55E-05	PREDICTED: cellulose synthase-like protein D3-like isoform X1 [Cicer arietinum]	GO:0031224//intrinsic to membrane;GO:0043231//intracellular membrane-bounded organelle;GO:0044444//cytoplasmic part	GO:0016757//transferase activity, transferring glycosyl groups	GO:0009987//cellular process
Unigene0012391	2.434446828	Up	0.000128404	0.000465234	Ribosomal L.8/L5e family protein isoform 5 [Theobroma cacao]	GO:0043231//intracellular membrane-bounded organelle	-	-
Unigene0012397	-3.220905001	Down	0.000114079	0.000418027	PREDICTED: LOW QUALITY PROTEIN: phosphatidylinositol 4-phosphate 5-kinase 6-like [Cucumis sativus]	GO:0044459//plasma membrane part;GO:0044444//cytoplasmic part	GO:0016307//phosphatidylinositol phosphate kinase activity;GO:0032559	GO:0016192//vesicle-mediated transport;GO:0046488//phosphatidylinositol metabolic process;GO:0032501//multicellular organismal process;GO:0006796//phosphate-containing compound metabolic process;GO:0009664//plant-type cell wall organization;GO:0000904//cell morphogenesis involved in differentiation
Unigene0012398	-2.6359425	Down	5.96E-11	3.92E-10	PREDICTED: phosphatidylinositol-4-phosphate 5-kinase 6-like isoform 1 [Vitis vinifera]	-	-	-
Unigene0012401	-4.828587578	Down	2.58E-08	1.42E-07	PREDICTED: wall-associated receptor kinase 2-like [Setaria italica]	-	GO:0005488//binding;GO:0016301//kinase activity	GO:0009987//cellular process
Unigene0012402	10.70766286	Up	0.000234356	0.000815323	--	-	-	-
Unigene0012411	-3.916050419	Down	6.86E-08	3.66E-07	PREDICTED: glycogen phosphorylase-like, partial [Cucumis sativus]	GO:0009536//plastid	GO:0016758//transferase activity, transferring hexosyl groups	GO:0006950//response to stress;GO:0010038//response to metal ion
Unigene0012412	-5.894676768	Down	2.31E-34	3.44E-33	similar to hedgehog protein [Cyanidioschyzon merolae strain 10D]	-	-	-
Unigene0012433	10.96408183	Up	4.44E-16	4.48E-15	sinapyl alcohol dehydrogenase [Populus trichocarpa]	-	GO:0005488//binding;GO:0016616//oxidoreductase activity, acting on the CH-OH group of donors, NAD or NADP as acceptor	-
Unigene0012440	2.908378016	Up	0.000176717	0.000625516	--	-	-	-
Unigene0012449	1.881905805	Up	4.35E-05	0.000171811	TMV response protein [Zea mays]	GO:0043231//intracellular membrane-bounded organelle;GO:0043232	-	-
Unigene0012451	2.222038495	Up	5.82E-05	0.000224308	--	-	-	-
Unigene0012452	-11.92400317	Down	1.22E-18	1.33E-17	60S ribosomal protein L7-1 [Zea mays]	GO:0015934//large ribosomal subunit;GO:0016020//membrane;GO:0030312//external encapsulating structure;GO:0009536//plastid	GO:0005198//structural molecule activity	GO:0034645//cellular macromolecule biosynthetic process
Unigene0012474	-10.86399586	Down	1.69E-06	7.97E-06	cytochrome P450 [Populus trichocarpa]	GO:0044464//cell part	GO:0046872//metal ion binding;GO:0016491//oxidoreductase activity	-
Unigene0012475	-1.879213651	Down	1.34E-06	6.36E-06	cytochrome P450 [Populus trichocarpa]	GO:0044464//cell part	GO:0016491//oxidoreductase activity;GO:0005506//iron ion binding	-
Unigene0012478	3.034910422	Up	3.17E-08	1.73E-07	--	-	-	-
Unigene0012489	-2.565553172	Down	2.54E-09	1.51E-08	phosphoenolpyruvate carboxylase [Zea mays]	-	-	-
Unigene0012490	-1.466017499	Down	6.79E-05	0.000259412	phosphoenolpyruvate carboxylase [Zea mays]	-	-	-
Unigene0012491	-1.456618801	Down	7.57E-08	4.01E-07	phosphoenolpyruvate carboxylase 1 [Zea mays]	GO:0044424//intracellular part	GO:0004611//phosphoenolpyruvate carboxykinase activity	GO:0046356//acetyl-CoA catabolic process;GO:0071704
Unigene0012513	-1.713110361	Down	3.82E-05	0.000152271	JHL25P11.1 [Jatropha curcas]	-	-	-
Unigene0012514	-1.472443768	Down	0.000162406	0.000577922	--	-	-	-
Unigene0012519	2.088950262	Up	2.51E-05	0.000102609	PREDICTED: DNA repair and recombination protein pif1, mitochondrial-like [Fragaria vesca subsp. vesca]	-	-	-
Unigene0012520	3.029393417	Up	8.26E-06	3.61E-05	--	-	-	-
Unigene0012531	2.118945002	Up	0.000146821	0.000524661	--	-	-	-
Unigene0012533	4.715732938	Up	1.77E-07	9.11E-07	--	-	-	-
Unigene0012538	-10.63826772	Down	2.52E-07	1.28E-06	PREDICTED: P24 oleosin isoform A [Glycine max]	GO:0016020//membrane;GO:0005811//lipid particle	-	-
Unigene0012550	-1.692694676	Down	1.10E-134	3.40E-133	Remorin family protein [Theobroma cacao]	GO:0043231//intracellular membrane-bounded organelle;GO:0016020//membrane	-	-
Unigene0012551	1.726001274	Up	9.93E-06	4.29E-05	--	-	-	-
Unigene0012559	-1.145616873	Down	7.77E-08	4.12E-07	--	-	-	-
Unigene0012560	-1.983865803	Down	6.01E-11	3.95E-10	--	-	-	-
Unigene0012581	-10.81974894	Down	8.98E-07	4.34E-06	--	-	-	-
Unigene0012583	2.029393417	Up	0.000123703	0.000452199	--	-	-	-
Unigene0012586	-11.9628118	Down	8.59E-47	1.50E-45	PREDICTED: beta-ureidopropionase-like [Glycine max]	-	-	-
Unigene0012591	1.721609505	Up	3.87E-05	0.000154099	--	-	-	-
Unigene0012594	-3.884855798	Down	2.56E-37	3.98E-36	--	-	-	-
Unigene0012598	-3.735478174	Down	6.97E-07	3.40E-06	--	-	-	-
Unigene0012601	-2.767187033	Down	2.65E-31	3.77E-30	predicted protein [Populus trichocarpa]	-	-	-
Unigene0012610	-6.723405341	Down	1.41E-62	2.88E-61	hypothetical protein OsI_11900 [Oryza sativa Indica Group]	-	-	-
Unigene0012613	1.413613324	Up	4.20E-14	3.82E-13	(E)-beta-caryophyllene synthase [Vitis vinifera]	-	GO:0046872//metal ion binding;GO:0016829//lyase activity	GO:0008152//metabolic process
Unigene0012635	-3.998512579	Down	0.000113298	0.000415649	NADH dehydrogenase subunit 5 [Cafeteria roenbergensis]	GO:0043231//intracellular membrane-bounded organelle;GO:0044444//cytoplasmic part;GO:0016020//membrane	-	GO:0055114//oxidation-reduction process
Unigene0012637	1.586449921	Up	2.59E-05	0.000105734	--	-	-	-
Unigene0012639	-1.13369105	Down	4.18E-16	4.25E-15	Os01g0871350 [Oryza sativa Japonica Group]	GO:0043231//intracellular membrane-bounded organelle	-	-
Unigene0012645	11.03808241	Up	3.22E-12	2.36E-11	predicted protein [Chlamydomonas reinhardtii]	-	-	-
Unigene0012647	1.955683731	Up	0.000103398	0.00038277	--	-	-	-
Unigene0012650	-11.16202568	Down	8.90E-15	8.43E-14	--	-	-	-
Unigene0012652	-1.998512579	Down	9.89E-06	4.27E-05	--	-	-	-
Unigene0012655	-11.35835581	Down	1.69E-06	7.97E-06	PREDICTED: cytochrome P450 704C1-like [Glycine max]	-	-	-
Unigene0012667	1.978767344	Up	2.13E-07	1.09E-06	--	-	-	-
Unigene0012673	-10.2366196	Down	1.14E-05	4.90E-05	Glycolipid transfer protein (GLTP) family protein [Theobroma cacao]	GO:0044424//intracellular part	GO:0005319//lipid transporter activity;GO:0008289//lipid binding;GO:0005275//amine transmembrane transporter activity	GO:0042742//defense response to bacterium;GO:0010033//response to organic substance;GO:0006869//lipid transport;GO:0009987//cellular process
Unigene0012677	2.978767344	Up	0.00013467	0.000485512	--	-	-	-
Unigene0012679	10.5566761	Up	1.29E-08	7.26E-08	acyl-CoA dehydrogenase NM domain-like protein [Coccomyxa subellipsoidea C-169]	-	GO:0016491//oxidoreductase activity	-
Unigene0012681	-2.320440674	Down	1.23E-06	5.88E-06	ankyrin repeat-containing protein [Arabidopsis thaliana]	-	-	-
Unigene0012693	-10.37095585	Down	0.000144908	0.00052017	heat shock 70 protein [Coccomyxa subellipsoidea C-169]	GO:0016020//membrane;GO:0030312//external encapsulating structure;GO:0009536//plastid	GO:0046914//transition metal ion binding;GO:0005515//protein binding;GO:0032559	GO:0006970//response to osmotic stress;GO:0044267//cellular protein metabolic process;GO:0051707//response to other organism;GO:0010038//response to metal ion
Unigene0012697	2.527556232	Up	5.35E-10	3.31E-09	predicted protein [Populus trichocarpa]	-	-	-
Unigene0012700	-6.320440674	Down	1.15E-69	2.47E-68	Two-component response regulator ARR17 [Theobroma cacao]	GO:0043231//intracellular membrane-bounded organelle	GO:0016772//transferase activity, transferring phosphorus-containing groups;GO:0005488//binding;GO:0004871//signal transducer activity	GO:0010468//regulation of gene expression;GO:0009755//hormone-mediated signaling pathway;GO:0006796//phosphate-containing compound metabolic process
Unigene0012701	-1.74915311	Down	1.10E-05	4.75E-05	--	-	-	-
Unigene0012705	-2.113989797	Down	1.28E-09	7.71E-09	--	-	-	-
Unigene0012724	11.11257614	Up	5.39E-06	2.40E-05	--	-	-	-
Unigene0012743	1.668912081	Up	1.29E-05	5.48E-05	DC1 domain-containing protein isoform 3 [Theobroma cacao]	-	-	-
Unigene0012744	-2.998512579	Down	2.47E-08	1.36E-07	PREDICTED: NAC domain-containing protein 68-like [Vitis vinifera]	-	-	-
Unigene0012747	-2.170979775	Down	4.01E-09	2.34E-08	--	-	-	-
Unigene0012752	-10.47613808	Down	4.07E-05	0.000161213	--	-	-	-
Unigene0012754	-4.529027296	Down	1.61E-12	1.22E-11	--	-	-	-
Unigene0012755	-3.372908094	Down	2.42E-07	1.23E-06	--	-	-	-
Unigene0012757	-10.73930011	Down	1.98E-08	1.10E-07	1-deoxy-D-xylulose-5-phosphate synthase [Paulinella chromatophora]	-	-	-
Unigene0012758	-4.076515091	Down	6.61E-09	3.80E-08	1-deoxy-D-xylulose-5-phosphate synthase [Paulinella chromatophora]	-	-	-
Unigene0012759	1.609221229	Up	8.28E-14	7.35E-13	Os02g0720400 [Oryza sativa Japonica Group]	-	-	-
Unigene0012768	1.713939656	Up	1.43E-07	7.40E-07	tir-nbs-lrr resistance protein [Populus trichocarpa]	-	-	-
Unigene0012775	-12.11565662	Down	7.54E-21	8.68E-20	ubiquitin_small subunit ribosomal protein S30e fusion protein [Guillardia theta CCMP2712]	GO:0043231//intracellular membrane-bounded organelle;GO:0015935//small ribosomal subunit	GO:0005198//structural molecule activity	GO:0034645//cellular macromolecule biosynthetic process
Unigene0012782	-4.076515091	Down	6.29E-05	0.000241365	Os05g0434000 [Oryza sativa Japonica Group]	-	-	-
Unigene0012783	2.834377435	Up	0.000254942	0.0008817	--	-	-	-
Unigene0012806	-3.998512579	Down	4.51E-12	3.26E-11	Translation protein SH3-like family protein [Theobroma cacao]	GO:0031090//organelle membrane;GO:0015934//large ribosomal subunit;GO:0009536//plastid	GO:0005198//structural molecule activity	GO:0034645//cellular macromolecule biosynthetic process;GO:0006950//response to stress
Unigene0012807	-2.021232656	Down	0.00019023	0.000671133	--	-	-	-
Unigene0012822	-4.150515673	Down	1.34E-13	1.16E-12	--	-	-	-
Unigene0012823	-4.320440674	Down	1.05E-10	6.83E-10	--	-	-	-
Unigene0012824	-10.65398716	Down	0.000273584	0.00094153	--	-	-	-
Unigene0012830	-3.237978514	Down	1.09E-15	1.07E-14	--	-	-	-
Unigene0012837	3.419339935	Up	0.000167624	0.00059524	--	-	-	-
Unigene0012858	-10.66857048	Down	3.74E-08	2.03E-07	--	-	-	-
Unigene0012860	-11.64160343	Down	1.98E-08	1.10E-07	--	-	-	-
Unigene0012879	-10.46249511	Down	1.04E-16	1.08E-15	--	-	-	-
Unigene0012900	2.097411841	Up	1.01E-08	5.72E-08	--	-	-	-
Unigene0012903	1.3640575	Up	0.000170875	0.000606126	mutant gag-pol polyprotein [Pisum sativum]	-	GO:0005488//binding	-
Unigene0012910	-1.169624496	Down	9.14E-05	0.000340386	--	-	-	-
Unigene0012914	-10.5103589	Down	0.000144908	0.000519511	--	-	-	-
Unigene0012931	1.635359522	Up	2.59E-08	1.43E-07	--	-	-	-
Unigene0012940	-11.37273658	Down	1.56E-09	9.37E-09	PREDICTED: transcription repressor MYB6-like [Cucumis sativus]	-	GO:0003676//nucleic acid binding;GO:0001071//nucleic acid binding transcription factor activity	GO:0010468//regulation of gene expression;GO:0009725//response to hormone stimulus;GO:0048580
Unigene0012947	-4.220905001	Down	1.92E-05	8.02E-05	--	-	-	-
Unigene0012950	3.230306111	Up	9.06E-05	0.000337691	--	-	-	-
Unigene0012951	4.215806541	Up	0.000128058	0.000465132	--	-	-	-
Unigene0012963	-2.472443768	Down	1.07E-07	5.63E-07	--	-	-	-
Unigene0012965	1.86655784	Up	2.39E-08	1.32E-07	--	-	-	-
Unigene0012968	-2.828587578	Down	5.78E-06	2.57E-05	--	-	-	-
Unigene0012970	-4.998512579	Down	2.26E-09	1.34E-08	PREDICTED: probable flavin-containing monooxygenase 1-like [Cicer arietinum]	-	GO:0050662//coenzyme binding	-
Unigene0012971	-11.1580862	Down	1.23E-10	7.92E-10	--	-	-	-
Unigene0012973	-2.191157657	Down	2.99E-05	0.000121273	PREDICTED: histone acetyltransferase KAT2A-like [Setaria italica]	-	-	-
Unigene0012983	-2.261546985	Down	0.000250772	0.00086834	--	-	-	-
Unigene0012984	-5.38317643	Down	2.66E-12	1.98E-11	--	-	-	-
Unigene0012992	-1.472443768	Down	3.52E-06	1.60E-05	--	-	-	-
Unigene0012995	2.642718141	Up	1.66E-06	7.81E-06	--	-	-	-
Unigene0012999	5.795903287	Up	8.70E-05	0.000325993	--	-	-	-
Unigene0013022	-11.0417567	Down	1.33E-07	6.93E-07	RNA-binding family protein isoform 3 [Theobroma cacao]	-	GO:0036094	-
Unigene0013023	-3.696484042	Down	4.22E-15	4.07E-14	RNA-binding family protein isoform 2 [Theobroma cacao]	-	GO:0005488//binding	-
Unigene0013026	-10.82967578	Down	2.32E-10	1.47E-09	thiol protease aleurain [Arabidopsis thaliana]	GO:0043231//intracellular membrane-bounded organelle;GO:0044444//cytoplasmic part	GO:0070011	GO:0009725//response to hormone stimulus;GO:0032502//developmental process;GO:0008152//metabolic process
Unigene0013028	-1.578609325	Down	1.33E-14	1.25E-13	Homeobox from [Theobroma cacao]	-	-	-
Unigene0013029	3.341337423	Up	0.000204858	0.000717553	--	-	-	-
Unigene0013030	-2.413550079	Down	5.80E-05	0.000223943	IQ-domain 20 [Arabidopsis lyrata subsp. lyrata]	-	-	-
Unigene0013035	10.25292802	Up	5.18E-05	0.000202777	--	-	-	-
Unigene0013050	-10.13204834	Down	4.07E-05	0.000161462	homeodomain protein [Volvox carteri f. nagariensis]	-	-	-
Unigene0013055	-11.06429451	Down	2.32E-10	1.47E-09	PREDICTED: zinc finger A20 and AN1 domain-containing stress-associated protein 8 isoform 1 [Vitis vinifera]	-	GO:0046872//metal ion binding	-
Unigene0013080	-2.292868596	Down	5.23E-88	1.28E-86	--	-	-	-
Unigene0013081	-2.187274223	Down	1.96E-36	3.01E-35	--	-	-	-
Unigene0013087	10.00774425	Up	0.000234356	0.000815389	--	-	-	-
Unigene0013094	-10.58546036	Down	0.000144908	0.000519313	--	-	-	-
Unigene0013097	-2.6359425	Down	4.82E-07	2.39E-06	PREDICTED: subtilisin-like protease-like [Fragaria vesca subsp. vesca]	GO:0031410//cytoplasmic vesicle	GO:0004175//endopeptidase activity;GO:0005515//protein binding	GO:0019538//protein metabolic process;GO:0044092//negative regulation of molecular function
Unigene0013102	1.88107067	Up	1.32E-13	1.14E-12	Blue copper-like protein [Theobroma cacao]	-	GO:0046914//transition metal ion binding	-
Unigene0013106	-4.711230627	Down	2.39E-14	2.21E-13	--	-	-	-
Unigene0013107	-4.220905001	Down	6.25E-10	3.86E-09	--	-	-	-
Unigene0013109	2.064497218	Up	4.61E-07	2.29E-06	vacuolar proton-pyrophosphatase [Potamogeton distinctus]	GO:0031410//cytoplasmic vesicle;GO:0044446//intracellular organelle part;GO:0031090//organelle membrane;GO:0005773//vacuole	GO:0016628//oxidoreductase activity, acting on the CH-CH group of donors, NAD or NADP as acceptor;GO:0016787//hydrolase activity	-
Unigene0013112	-2.944064795	Down	3.37E-05	0.000136079	Os03g0769000 [Oryza sativa Japonica Group]	-	-	-
Unigene0013120	-2.529027296	Down	2.20E-06	1.02E-05	PREDICTED: protein argonaute 2-like [Fragaria vesca subsp. vesca]	-	GO:0003676//nucleic acid binding	-
Unigene0013123	-10.77994209	Down	5.99E-14	5.39E-13	myosin VIII B [Physcomitrella patens]	GO:0043231//intracellular membrane-bounded organelle;GO:0044444//cytoplasmic part;GO:0016020//membrane	-	-
Unigene0013125	-6.320440674	Down	6.71E-24	8.29E-23	PREDICTED: myosin-J heavy chain-like isoform X2 [Cicer arietinum]	GO:0043231//intracellular membrane-bounded organelle;GO:0044444//cytoplasmic part;GO:0016020//membrane	-	-
Unigene0013126	-3.676584485	Down	7.48E-15	7.12E-14	PREDICTED: peroxidase 10-like [Fragaria vesca subsp. vesca]	-	-	-
Unigene0013130	-10.83998488	Down	4.07E-05	0.000161387	--	-	-	-
Unigene0013131	-2.792061702	Down	5.92E-07	2.90E-06	PREDICTED: cyclin-D5-1-like [Vitis vinifera]	GO:0043231//intracellular membrane-bounded organelle	GO:0005488//binding	-
Unigene0013149	-4.735478174	Down	8.66E-08	4.57E-07	Phosphoglycerate mutase family protein [Theobroma cacao]	GO:0044444//cytoplasmic part	-	-
Unigene0013153	-4.6359425	Down	1.46E-13	1.26E-12	actin binding protein, putative [Ricinus communis]	-	-	-
Unigene0013154	-10.90006511	Down	1.69E-06	7.98E-06	--	-	-	-
Unigene0013156	-11.75263475	Down	8.26E-10	5.05E-09	--	-	-	-
Unigene0013160	10.71911572	Up	5.61E-07	2.76E-06	--	-	-	-
Unigene0013162	-1.237978514	Down	1.49E-05	6.27E-05	F17F8.5 [Arabidopsis thaliana]	-	-	-
Unigene0013164	-1.076515091	Down	4.15E-05	0.000164179	predicted protein [Populus trichocarpa]	-	-	-
Unigene0013166	-1.314014405	Down	3.97E-05	0.000157767	F14N23.4 [Arabidopsis thaliana]	-	-	-
Unigene0013167	-1.325013404	Down	1.09E-05	4.71E-05	Endonuclease/exonuclease/phosphatase [Medicago truncatula]	-	-	-
Unigene0013169	-10.82057358	Down	3.20E-06	1.46E-05	--	-	-	-
Unigene0013170	-2.331087919	Down	2.60E-05	0.0001059	PREDICTED: pollen-specific protein SF3-like [Solanum lycopersicum]	-	-	-
Unigene0013175	-1.358714213	Down	6.05E-25	7.60E-24	PREDICTED: probable ADP-ribosylation factor GTPase-activating protein AGD11 [Vitis vinifera]	-	-	-
Unigene0013177	11.22805336	Up	1.29E-08	7.27E-08	PREDICTED: lactoylglutathione lyase-like [Fragaria vesca subsp. vesca]	-	GO:0003824//catalytic activity	-
Unigene0013185	-10.46723253	Down	4.07E-05	0.000161003	--	-	-	-
Unigene0013200	-10.31798896	Down	6.04E-06	2.67E-05	PREDICTED: mitochondrial chaperone BCS1-like [Glycine max]	-	GO:0016462//pyrophosphatase activity;GO:0032559	-
Unigene0013208	-2.529027296	Down	2.20E-06	1.02E-05	PREDICTED: E3 ubiquitin-protein ligase RING1-like [Vitis vinifera]	GO:0043231//intracellular membrane-bounded organelle	GO:0046872//metal ion binding	-
Unigene0013209	-3.186139583	Down	4.55E-08	2.46E-07	RING finger protein [Medicago truncatula]	-	-	-
Unigene0013210	-1.480664275	Down	1.56E-08	8.73E-08	Os09g0412400 [Oryza sativa Japonica Group]	-	-	-
Unigene0013220	2.932224758	Up	4.88E-06	2.19E-05	--	-	-	-
Unigene0013223	-1.666836508	Down	1.73E-10	1.10E-09	--	-	-	-
Unigene0013226	-2.529027296	Down	1.39E-11	9.59E-11	TPA: pectate lyase 8 [Zea mays]	GO:0031410//cytoplasmic vesicle	GO:0003824//catalytic activity	-
Unigene0013227	-1.738389769	Down	1.56E-11	1.07E-10	Pectin lyase-like superfamily protein [Theobroma cacao]	-	-	-
Unigene0013237	3.563729845	Up	0.000138437	0.000498311	--	-	-	-
Unigene0013248	-10.70916672	Down	2.15E-05	8.90E-05	--	-	-	-
Unigene0013250	3.563729845	Up	0.000138437	0.00049829	--	-	-	-
Unigene0013252	-5.150515673	Down	6.82E-20	7.67E-19	--	-	-	-
Unigene0013257	-10.87292898	Down	1.14E-05	4.89E-05	component of cytosolic 80S ribosome and 40S small subunit [Volvox carteri f. nagariensis]	GO:0015935//small ribosomal subunit;GO:0030312//external encapsulating structure	GO:0003676//nucleic acid binding;GO:0005198//structural molecule activity	GO:0034645//cellular macromolecule biosynthetic process
Unigene0013258	-10.91152423	Down	0.000144908	0.000519379	Ribosomal protein S20, component of cytosolic 80S ribosome and 40S small subunit [Ostreococcus lucimarinus CCE9901]	GO:0015935//small ribosomal subunit;GO:0030312//external encapsulating structure	GO:0003676//nucleic acid binding;GO:0005198//structural molecule activity	GO:0034645//cellular macromolecule biosynthetic process
Unigene0013264	-10.51961291	Down	2.15E-05	8.92E-05	--	-	-	-
Unigene0013266	-1.667306671	Down	1.51E-08	8.47E-08	Calmodulin-binding protein [Arabidopsis thaliana]	-	-	-
Unigene0013269	10.9004787	Up	2.54E-06	1.17E-05	peptidylprolyl isomerase [Galdieria sulphuraria]	GO:0009579//thylakoid;GO:0009536//plastid	GO:0016859//cis-trans isomerase activity	GO:0018208//peptidyl-proline modification
Unigene0013270	10.85365784	Up	0.000110225	0.000406167	--	-	-	-
Unigene0013271	11.60356249	Up	3.09E-11	2.07E-10	cyclophilin [Ulva fasciata]	GO:0005576//extracellular region;GO:0016020//membrane;GO:0009536//plastid	GO:0016859//cis-trans isomerase activity	GO:0018208//peptidyl-proline modification;GO:0010038//response to metal ion
Unigene0013279	10.80981342	Up	6.07E-09	3.50E-08	NADP dependent sorbitol 6-phosphate dehydrogenase [Kageneckia oblonga]	-	-	-
Unigene0013280	10.63547767	Up	2.44E-05	9.98E-05	PREDICTED: aldo-keto reductase family 4 member C10-like [Setaria italica]	GO:0043231//intracellular membrane-bounded organelle;GO:0044444//cytoplasmic part	GO:0016491//oxidoreductase activity	GO:0009628//response to abiotic stimulus;GO:0006950//response to stress;GO:0042221//response to chemical stimulus
Unigene0013291	2.373046283	Up	0.000200416	0.000704407	--	-	-	-
Unigene0013292	-12.22292736	Down	6.45E-19	7.09E-18	Rhomboid family member [Medicago truncatula]	-	-	-
Unigene0013293	11.14932787	Up	3.22E-12	2.36E-11	succinate dehydrogenase [Micromonas sp. RCC299]	GO:0005739//mitochondrion	GO:0016627//oxidoreductase activity, acting on the CH-CH group of donors;GO:0005488//binding	GO:0022900//electron transport chain;GO:0045333//cellular respiration
Unigene0013305	-11.95233458	Down	2.47E-23	3.02E-22	Flavin monooxygenase-like protein floozy [Theobroma cacao]	-	GO:0016709//oxidoreductase activity, acting on paired donors, with incorporation or reduction of molecular oxygen, NADH or NADPH as one donor, and incorporation of one atom of oxygen;GO:0050662//coenzyme binding;GO:0000166//nucleotide binding	GO:0009793//embryo development ending in seed dormancy;GO:0009909//regulation of flower development;GO:0048831//regulation of shoot development;GO:0009850//auxin metabolic process
Unigene0013307	-4.150515673	Down	3.48E-05	0.000140159	--	-	-	-
Unigene0013311	-3.529027296	Down	6.88E-06	3.02E-05	--	-	-	-
Unigene0013315	1.373046283	Up	5.69E-06	2.53E-05	--	-	-	-
Unigene0013316	-10.47692651	Down	2.15E-05	8.91E-05	cyclic nucleotide-gated channel 15 [Arabidopsis thaliana]	GO:0016020//membrane	GO:0005515//protein binding;GO:0005216//ion channel activity;GO:0000166//nucleotide binding	GO:0006811//ion transport
Unigene0013317	-11.66669442	Down	1.02E-32	1.49E-31	Cyclic nucleotide-gated channel 15 [Theobroma cacao]	GO:0016020//membrane	GO:0005515//protein binding;GO:0005216//ion channel activity;GO:0000166//nucleotide binding	GO:0006811//ion transport
Unigene0013328	-11.59676779	Down	5.46E-25	6.88E-24	EF-hand, calcium binding motif-containing protein [Arabidopsis thaliana]	-	-	-
Unigene0013357	-11.4021375	Down	1.56E-09	9.37E-09	Os01g0896800 [Oryza sativa Japonica Group]	GO:0009536//plastid;GO:0015934//large ribosomal subunit;GO:0016020//membrane	GO:0019843//rRNA binding;GO:0005198//structural molecule activity	GO:0003002//regionalization;GO:0034645//cellular macromolecule biosynthetic process;GO:0009887//organ morphogenesis
Unigene0013358	-11.12460352	Down	8.26E-10	5.06E-09	PREDICTED: 60S ribosomal protein L5-like [Glycine max]	GO:0005622//intracellular	-	-
Unigene0013359	4.04588154	Up	8.70E-05	0.000325778	--	-	-	-
Unigene0013360	2.135758152	Up	4.96E-13	3.99E-12	--	-	-	-
Unigene0013362	-2.413550079	Down	4.98E-08	2.68E-07	copia-type polyprotein [Arabidopsis thaliana]	-	GO:0005488//binding	GO:0006259//DNA metabolic process
Unigene0013363	-2.551053602	Down	1.30E-05	5.50E-05	PREDICTED: NAC domain-containing protein 74 [Vitis vinifera]	-	GO:0003676//nucleic acid binding;GO:0001071//nucleic acid binding transcription factor activity	GO:0010468//regulation of gene expression;GO:0032501//multicellular organismal process
Unigene0013364	-10.75766156	Down	4.75E-07	2.36E-06	PREDICTED: NAC domain-containing protein 74 [Vitis vinifera]	-	GO:0003676//nucleic acid binding;GO:0001071//nucleic acid binding transcription factor activity	GO:0010468//regulation of gene expression;GO:0032501//multicellular organismal process
Unigene0013365	-5.556508033	Down	6.59E-14	5.90E-13	hypothetical protein MTR_5g037540 [Medicago truncatula]	-	-	-
Unigene0013366	-3.802592369	Down	1.34E-22	1.60E-21	NBS-LRR type disease resistance protein [Malus domestica]	-	-	-
Unigene0013371	-10.85733213	Down	2.52E-07	1.28E-06	PREDICTED: filament-like plant protein 6-like [Fragaria vesca subsp. vesca]	-	-	-
Unigene0013372	-6.331087919	Down	3.29E-70	7.10E-69	PREDICTED: filament-like plant protein 4-like [Vitis vinifera]	-	-	-
Unigene0013373	-4.472443768	Down	1.76E-06	8.27E-06	--	-	-	-
Unigene0013374	-4.661477592	Down	7.99E-14	7.10E-13	--	-	-	-
Unigene0013391	-2.101606072	Down	0.000279396	0.000957223	--	-	-	-
Unigene0013392	-3.220905001	Down	2.63E-08	1.45E-07	PREDICTED: proline-rich receptor-like protein kinase PERK8-like [Cicer arietinum]	-	-	-
Unigene0013403	12.0058126	Up	4.44E-16	4.43E-15	apocytochrome b [Emiliania huxleyi]	-	-	-
Unigene0013408	-10.82057358	Down	3.20E-06	1.46E-05	--	-	-	-
Unigene0013427	2.694974378	Up	0.00010877	0.000401867	--	-	-	-
Unigene0013428	2.834377435	Up	0.000254942	0.000881557	--	-	-	-
Unigene0013433	-2.372908094	Down	1.60E-05	6.71E-05	--	-	-	-
Unigene0013439	10.2087528	Up	0.000234356	0.000814221	sedolisin-like peptidase [Actinophrys sol]	-	GO:0016787//hydrolase activity	-
Unigene0013440	10.40199142	Up	1.15E-05	4.90E-05	--	-	-	-
Unigene0013443	-2.179084825	Down	6.38E-07	3.12E-06	WRKY DNA-binding protein 56 [Theobroma cacao]	-	-	-
Unigene0013464	1.113309467	Up	2.05E-08	1.14E-07	senescence-associated gene 101 [Arabidopsis lyrata subsp. lyrata]	-	-	-
Unigene0013467	-3.998512579	Down	1.04E-44	1.78E-43	proline-rich cell wall protein [Gossypium hirsutum]	-	-	-
Unigene0013469	10.29262536	Up	0.000234356	0.000814855	PREDICTED: receptor-like protein 12-like [Fragaria vesca subsp. vesca]	-	GO:0005488//binding;GO:0003824//catalytic activity	-
Unigene0013470	1.721609505	Up	3.87E-05	0.000154071	PREDICTED: receptor-like protein 12-like [Vitis vinifera]	-	-	-
Unigene0013471	4.078303018	Up	0.000128077	0.000464904	PREDICTED: receptor-like protein 12-like [Vitis vinifera]	-	-	-
Unigene0013476	-1.724751767	Down	9.26E-07	4.47E-06	--	-	-	-
Unigene0013477	3.341337423	Up	5.76E-05	0.000222668	PREDICTED: uncharacterized glycosyltransferase AGO61-like [Vitis vinifera]	-	GO:0016740//transferase activity	-
Unigene0013490	-2.669889832	Down	2.89E-07	1.46E-06	--	-	-	-
Unigene0013493	-4.58347508	Down	5.30E-07	2.62E-06	--	-	-	-
Unigene0013494	-4.529027296	Down	9.68E-07	4.66E-06	serine/threonine-protein kinase [Arabidopsis thaliana]	-	GO:0004672//protein kinase activity;GO:0032559	GO:0006464//protein modification process;GO:0006796//phosphate-containing compound metabolic process
Unigene0013495	10.11594299	Up	0.000234356	0.000815356	--	-	-	-
Unigene0013497	-1.792061702	Down	0.000134812	0.000485776	--	-	-	-
Unigene0013499	-10.4241265	Down	0.000144908	0.000518154	expressed protein, partial [Aureococcus anophagefferens]	-	-	-
Unigene0013500	-10.33674885	Down	2.15E-05	8.91E-05	expressed protein, partial [Aureococcus anophagefferens]	-	-	-
Unigene0013501	-10.59429772	Down	9.67E-12	6.72E-11	SRM102 [Arabidopsis thaliana]	-	-	-
Unigene0013512	-1.324545073	Down	2.00E-07	1.03E-06	--	-	-	-
Unigene0013515	-5.038040944	Down	1.23E-09	7.41E-09	--	-	-	-
Unigene0013516	-4.894676768	Down	1.88E-16	1.94E-15	--	-	-	-
Unigene0013519	-11.03308621	Down	1.23E-10	7.92E-10	Ngc-D protein [Linum usitatissimum]	-	-	-
Unigene0013522	-11.14224965	Down	1.14E-05	4.89E-05	--	-	-	-
Unigene0013523	-10.58715565	Down	0.000273584	0.00094111	PREDICTED: cysteine proteinase 15A-like isoform 2 [Solanum lycopersicum]	GO:0043231//intracellular membrane-bounded organelle;GO:0031410//cytoplasmic vesicle	GO:0008233//peptidase activity	-
Unigene0013528	-2.828587578	Down	9.80E-05	0.000363724	--	-	-	-
Unigene0013533	-11.12742129	Down	5.12E-12	3.67E-11	PREDICTED: probable protein Pop3 [Vitis vinifera]	GO:0044444//cytoplasmic part	-	GO:0006952//defense response
Unigene0013534	-10.3090281	Down	7.68E-05	0.000290327	--	-	-	-
Unigene0013535	-10.48682859	Down	4.71E-15	4.52E-14	--	-	-	-
Unigene0013536	-10.61325881	Down	0.000144908	0.000519247	PREDICTED: probable protein Pop3 [Vitis vinifera]	GO:0016020//membrane;GO:0044444//cytoplasmic part	-	GO:0006952//defense response
Unigene0013543	-11.33811259	Down	1.98E-08	1.10E-07	--	-	-	-
Unigene0013544	1.307189201	Up	1.29E-13	1.12E-12	--	-	-	-
Unigene0013547	-11.62500147	Down	5.99E-14	5.40E-13	ROTUNDIFOLIA like 21 [Theobroma cacao]	-	-	-
Unigene0013549	-11.67767269	Down	3.74E-08	2.04E-07	Glycosyl hydrolase family protein [Theobroma cacao]	GO:0044464//cell part	GO:0016798//hydrolase activity, acting on glycosyl bonds	GO:0044238//primary metabolic process
Unigene0013550	1.265739805	Up	1.03E-10	6.68E-10	PREDICTED: cytochrome P450 71D11-like [Fragaria vesca subsp. vesca]	-	-	-
Unigene0013572	-5.076515091	Down	6.66E-10	4.10E-09	PREDICTED: very-long-chain 3-oxoacyl-CoA reductase 1-like [Fragaria vesca subsp. vesca]	-	GO:0016491//oxidoreductase activity;GO:0005488//binding	GO:0008152//metabolic process
Unigene0013579	-3.022965623	Down	3.39E-20	3.85E-19	PREDICTED: dof zinc finger protein DOF3.4 [Glycine max]	-	-	-
Unigene0013580	-3.352149534	Down	3.74E-05	0.000149325	--	-	-	-
Unigene0013582	-12.65595873	Down	1.41E-28	1.90E-27	predicted protein [Populus trichocarpa]	-	-	-
Unigene0013584	11.30346076	Up	5.39E-06	2.40E-05	TIR-NBS type disease resistance protein [Populus trichocarpa]	-	-	-
Unigene0013586	3.786122266	Up	5.75E-05	0.000223217	Wall-associated receptor kinase 2 [Triticum urartu]	-	GO:0005488//binding;GO:0004672//protein kinase activity	GO:0009987//cellular process
Unigene0013587	-10.20666638	Down	7.68E-05	0.000290599	--	-	-	-
Unigene0013589	1.756374923	Up	0.00018734	0.000661709	--	-	-	-
Unigene0013591	-11.69605122	Down	8.26E-10	5.05E-09	expansin [Gossypium hirsutum]	-	-	GO:0007047//cellular cell wall organization
Unigene0013597	2.649459719	Up	1.39E-05	5.89E-05	--	-	-	-
Unigene0013598	-10.9595296	Down	1.33E-07	6.94E-07	1-aminocyclopropane-1-carboxylate synthase [Petunia x hybrida]	GO:0044424//intracellular part	GO:0016769//transferase activity, transferring nitrogenous groups;GO:0005515//protein binding;GO:0016846//carbon-sulfur lyase activity;GO:0048037//cofactor binding	GO:0010608//posttranscriptional regulation of gene expression;GO:0009725//response to hormone stimulus;GO:0010039//response to iron ion;GO:0008652//cellular amino acid biosynthetic process;GO:0006950//response to stress;GO:0009605//response to external stimulus
Unigene0013599	-11.03130964	Down	4.75E-07	2.36E-06	1-amino-cyclopropane-1-carboxylate synthase 8 [Theobroma cacao]	GO:0044424//intracellular part	GO:0016769//transferase activity, transferring nitrogenous groups;GO:0016846//carbon-sulfur lyase activity;GO:0048037//cofactor binding	GO:0010608//posttranscriptional regulation of gene expression;GO:0009725//response to hormone stimulus;GO:0009692;GO:0008652//cellular amino acid biosynthetic process
Unigene0013603	-2.6359425	Down	4.63E-05	0.000182577	NB-ARC domain-containing disease resistance protein [Arabidopsis thaliana]	GO:0005911//cell-cell junction	-	-
Unigene0013608	1.188188135	Up	2.58E-13	2.15E-12	PREDICTED: CYSTM1 family protein A-like [Cicer arietinum]	-	-	-
Unigene0013618	-2.413550079	Down	9.78E-06	4.23E-05	--	-	-	-
Unigene0013619	3.04588154	Up	0.000112197	0.000412358	--	-	-	-
Unigene0013620	-3.520465283	Down	6.82E-32	9.78E-31	Kinase superfamily protein [Theobroma cacao]	-	GO:0004674//protein serine/threonine kinase activity;GO:0032559	GO:0006464//protein modification process;GO:0006796//phosphate-containing compound metabolic process
Unigene0013621	-2.447497411	Down	1.02E-06	4.90E-06	PREDICTED: protein kinase G11A-like [Solanum lycopersicum]	-	GO:0005488//binding;GO:0004672//protein kinase activity	GO:0044237//cellular metabolic process
Unigene0013626	1.517187259	Up	4.30E-06	1.94E-05	--	-	-	-
Unigene0013647	-3.947528651	Down	5.52E-29	7.53E-28	PREDICTED: protein PHLOEM PROTEIN 2-LIKE A1-like [Solanum lycopersicum]	-	-	-
Unigene0013648	-4.529027296	Down	1.61E-12	1.22E-11	--	-	-	-
Unigene0013650	-2.150515673	Down	7.90E-14	7.03E-13	Sec14p-like phosphatidylinositol transfer family protein isoform 1 [Theobroma cacao]	-	-	-
Unigene0013651	11.56227881	Up	1.29E-08	7.26E-08	SOUL heme-binding family protein [Theobroma cacao]	-	-	-
Unigene0013685	-1.277894979	Down	5.10E-05	0.000199752	PREDICTED: uncharacterized serine-rich protein C215.13-like [Cicer arietinum]	-	-	-
Unigene0013691	1.817775467	Up	1.46E-08	8.18E-08	--	-	-	-
Unigene0013693	-3.076515091	Down	2.34E-07	1.19E-06	PREDICTED: serine/threonine-protein kinase At5g01020-like [Vitis vinifera]	-	GO:0004713//protein tyrosine kinase activity;GO:0032559	GO:0006464//protein modification process;GO:0006796//phosphate-containing compound metabolic process
Unigene0013697	10.98294086	Up	5.39E-06	2.40E-05	--	-	-	-
Unigene0013709	10.69310639	Up	6.07E-09	3.50E-08	--	-	-	-
Unigene0013750	2.064497218	Up	0.00024204	0.000839337	--	-	-	-
Unigene0013751	-11.40807046	Down	1.44E-12	1.09E-11	40S ribosomal protein S21 [Cyanidioschyzon merolae strain 10D]	GO:0005840//ribosome	-	-
Unigene0013756	1.187009277	Up	2.51E-06	1.17E-05	NAD(P)-binding Rossmann-fold superfamily protein isoform 1 [Theobroma cacao]	GO:0009536//plastid	GO:0036094;GO:0005198//structural molecule activity;GO:0016841//ammonia-lyase activity	-
Unigene0013765	-11.11401211	Down	3.45E-11	2.30E-10	Beta-xylosidase [Medicago truncatula]	GO:0005618//cell wall	GO:0004553//hydrolase activity, hydrolyzing O-glycosyl compounds	GO:0008152//metabolic process
Unigene0013766	1.286889639	Up	2.81E-05	0.000114224	--	-	-	-
Unigene0013775	2.408451619	Up	1.84E-05	7.70E-05	Ngc-C protein [Linum usitatissimum]	-	-	-
Unigene0013793	-3.234579938	Down	3.44E-28	4.61E-27	--	-	-	-
Unigene0013797	10.84417679	Up	5.18E-05	0.000202965	Serine carboxypeptidase-like 45 [Theobroma cacao]	-	GO:0004180//carboxypeptidase activity	GO:0019538//protein metabolic process
Unigene0013816	2.694974378	Up	0.00010877	0.000401745	PREDICTED: probable LRR receptor-like serine/threonine-protein kinase At4g08850-like [Cucumis sativus]	-	GO:0016772//transferase activity, transferring phosphorus-containing groups	-
Unigene0013817	2.464194171	Up	2.87E-06	1.32E-05	--	-	-	-
Unigene0013828	-11.45838161	Down	1.56E-09	9.36E-09	PREDICTED: cytochrome P450 716B2-like [Glycine max]	-	GO:0016705//oxidoreductase activity, acting on paired donors, with incorporation or reduction of molecular oxygen;GO:0004497//monooxygenase activity;GO:0005506//iron ion binding	-
Unigene0013834	-2.782783888	Down	9.77E-06	4.23E-05	Endonuclease/exonuclease/phosphatase [Medicago truncatula]	-	-	-
Unigene0013835	-10.58204659	Down	1.05E-08	5.94E-08	PREDICTED: nuclear pore complex protein Nup98-Nup96-like isoform 1 [Glycine max]	-	-	-
Unigene0013836	-9.689537912	Down	2.15E-05	8.92E-05	protodermal factor 1.3 [Gossypium barbadense]	-	-	-
Unigene0013844	-2.606195157	Down	8.35E-08	4.41E-07	Nudix hydrolase isoform 1 [Theobroma cacao]	GO:0044444//cytoplasmic part	GO:0019144//ADP-sugar diphosphatase activity;GO:0000166//nucleotide binding;GO:0004551//nucleotide diphosphatase activity	GO:0009967//positive regulation of signal transduction;GO:0006952//defense response;GO:0042221//response to chemical stimulus;GO:0009607//response to biotic stimulus
Unigene0013860	-4.782783888	Down	4.73E-08	2.55E-07	NAC domain protein, IPR003441, putative [Theobroma cacao]	-	-	-
Unigene0013871	-10.73653854	Down	5.12E-12	3.67E-11	structure specific recognition protein 1 [Thalassiosira pseudonana CCMP1335]	-	-	-
Unigene0013872	2.019409329	Up	1.10E-08	6.20E-08	ribosomal protein S1 (mitochondrion) [Ricinus communis]	GO:0000314//organellar small ribosomal subunit;GO:0043231//intracellular membrane-bounded organelle	GO:0005198//structural molecule activity	GO:0034645//cellular macromolecule biosynthetic process
Unigene0013873	2.270948096	Up	3.92E-05	0.000156038	ribosomal protein S1 [Citrullus lanatus]	GO:0030529//ribonucleoprotein complex;GO:0043231//intracellular membrane-bounded organelle	-	-
Unigene0013906	-2.828587578	Down	9.80E-05	0.000363803	disease resistance protein [Arabidopsis thaliana]	GO:0005911//cell-cell junction;GO:0009536//plastid	-	-
Unigene0013908	-3.472443768	Down	3.06E-10	1.92E-09	PREDICTED: probable disease resistance protein At4g27220-like [Glycine max]	-	GO:0003824//catalytic activity;GO:0032559	-
Unigene0013910	-2.782783888	Down	9.77E-06	4.23E-05	--	-	-	-
Unigene0013911	3.110011877	Up	0.000100248	0.000371581	--	-	-	-
Unigene0013912	3.630844041	Up	0.000133346	0.000481414	--	-	-	-
Unigene0013914	2.130770438	Up	1.67E-05	7.00E-05	--	-	-	-
Unigene0013918	10.74453612	Up	5.39E-06	2.40E-05	--	-	-	-
Unigene0013923	3.110011877	Up	0.000100248	0.000371516	--	-	-	-
Unigene0013936	-4.150515673	Down	3.48E-05	0.000140239	small subunit ribosomal protein S15Ae, cytoplasmic [Guillardia theta CCMP2712]	GO:0031090//organelle membrane;GO:0015935//small ribosomal subunit;GO:0030312//external encapsulating structure	GO:0005198//structural molecule activity	GO:0034645//cellular macromolecule biosynthetic process
Unigene0013937	-3.998512579	Down	0.000113298	0.000415685	40S ribosomal protein S15a [Chondrus crispus]	GO:0031090//organelle membrane;GO:0015935//small ribosomal subunit;GO:0030312//external encapsulating structure	GO:0005198//structural molecule activity	GO:0034645//cellular macromolecule biosynthetic process
Unigene0013945	-4.872981697	Down	1.40E-08	7.88E-08	pherophorin-C1 protein precursor [Chlamydomonas reinhardtii]	-	-	-
Unigene0013947	-10.33835676	Down	6.04E-06	2.67E-05	PREDICTED: proline-rich extensin-like protein EPR1-like [Cicer arietinum]	-	GO:0046914//transition metal ion binding	-
Unigene0013955	2.926299924	Up	8.26E-06	3.60E-05	hypothetical protein ARALYDRAFT_314676 [Arabidopsis lyrata subsp. lyrata]	-	-	-
Unigene0013964	-3.352149534	Down	3.74E-05	0.00014943	fiber protein Fb9 [Gossypium barbadense]	GO:0043231//intracellular membrane-bounded organelle;GO:0030312//external encapsulating structure;GO:0043232;GO:0044444//cytoplasmic part;GO:0005576//extracellular region;GO:0016020//membrane	GO:0005515//protein binding;GO:0032559	GO:0048827//phyllome development;GO:0044267//cellular protein metabolic process;GO:0009408//response to heat;GO:0031647//regulation of protein stability;GO:0006970//response to osmotic stress;GO:0009791//post-embryonic development;GO:0051592//response to calcium ion
Unigene0013978	3.110011877	Up	0.000100248	0.000371532	--	-	-	-
Unigene0013983	-11.39649094	Down	1.69E-06	7.97E-06	Glycosyl hydrolase family protein isoform 3 [Theobroma cacao]	GO:0005911//cell-cell junction;GO:0005576//extracellular region;GO:0005618//cell wall;GO:0009536//plastid	GO:0004553//hydrolase activity, hydrolyzing O-glycosyl compounds	GO:0008152//metabolic process
Unigene0013990	-2.199248245	Down	3.75E-187	1.37E-185	predicted protein [Populus trichocarpa]	-	-	-
Unigene0013991	1.654194528	Up	5.42E-11	3.57E-10	PREDICTED: uncharacterized WD repeat-containing protein alr3466-like [Vitis vinifera]	GO:0031234//extrinsic to internal side of plasma membrane	-	-
Unigene0013999	-2.937112035	Down	6.14E-12	4.36E-11	PREDICTED: serine/threonine-protein kinase-like protein CCR1-like [Vitis vinifera]	-	-	-
Unigene0014005	-10.24928601	Down	4.07E-05	0.000161161	--	-	-	-
Unigene0014025	-10.69963556	Down	2.95E-09	1.74E-08	Os09g0532600 [Oryza sativa Japonica Group]	-	-	-
Unigene0014048	10.77223024	Up	6.58E-11	4.31E-10	--	-	-	-
Unigene0014060	-3.352149534	Down	3.74E-05	0.000149409	elongation factor 1B beta [Arabidopsis thaliana]	GO:0043234//protein complex;GO:0044444//cytoplasmic part	GO:0008135//translation factor activity, nucleic acid binding	GO:0034645//cellular macromolecule biosynthetic process
Unigene0014071	-3.150515673	Down	0.000198302	0.000698365	Os06g0316300 [Oryza sativa Japonica Group]	-	-	-
Unigene0014072	10.52350924	Up	0.000110225	0.000405797	--	-	-	-
Unigene0014086	-10.43374711	Down	6.04E-06	2.67E-05	--	-	-	-
Unigene0014088	-10.57376079	Down	5.56E-09	3.21E-08	Regulator of chromosome condensation (RCC1) family with FYVE zinc finger domain [Arabidopsis thaliana]	GO:0043231//intracellular membrane-bounded organelle;GO:0016020//membrane	-	-
[truncated: 16,444 more rows]
