# Supplementary material for: Comparative transcriptomics and bioinformatics analysis of genes related to photosynthesis in Eucalyptus camaldulensis
Source: PeerJ. 2022 Nov 11;10:e14351. doi: 10.7717/peerj.14351 (PMC9661968; doi:10.7717/peerj.14351)
Supplement: Supplemental Information 7 [file peerj-10-14351-s007.xls]

GO ID (level1)	GO Term (level1)	GO ID (level2)	GO Term (level2)	Genes_of_LO-vs-LY_up	Genes_of_LO-vs-LY_down
GO:0008150	Biological Process	GO:0032501	multicellular organismal process	MSTRG.12363(--),MSTRG.17547(At4g36180),MSTRG.24653(PDF2.5),ncbi_104414172(NIK3),ncbi_104414226(GP1),ncbi_104414716(--),ncbi_104414717(GRXC3),ncbi_104414771(IP5P7),ncbi_104414956(TKT2),ncbi_104415214(COBL7),ncbi_104415544(RPT3),ncbi_104415625(CUT1),ncbi_104415654(--),ncbi_104415664(MADS4),ncbi_104415688(FAOMT),ncbi_104415707(CLKR27),ncbi_104415733(KCR1),ncbi_104415734(KCR1),ncbi_104416017(TOP3A),n…	MSTRG.31579(--),ncbi_104418056(NAC081),ncbi_104425055(JUB1),ncbi_104433698(WRKY75),ncbi_104434844(At5g35735),ncbi_104442294(JUB1)
GO:0008150	Biological Process	GO:0032502	developmental process	MSTRG.12363(--),MSTRG.17547(At4g36180),MSTRG.24653(PDF2.5),ncbi_104414172(NIK3),ncbi_104414178(At1g80170),ncbi_104414226(GP1),ncbi_104414683(--),ncbi_104414716(--),ncbi_104414717(GRXC3),ncbi_104414771(IP5P7),ncbi_104414956(TKT2),ncbi_104415214(COBL7),ncbi_104415544(RPT3),ncbi_104415625(CUT1),ncbi_104415654(--),ncbi_104415664(MADS4),ncbi_104415688(FAOMT),ncbi_104415707(CLKR27),ncbi_104415733(KCR1)…	MSTRG.31579(--),ncbi_104416137(UGT74E2),ncbi_104425055(JUB1),ncbi_104433698(WRKY75),ncbi_104442294(JUB1),ncbi_104444457(EXPB2),ncbi_104444460(EXPB2),ncbi_104444844(MUCI21),ncbi_104454625(CCR1),ncbi_104456175(UGT74E2),ncbi_104456745(SAG21)
GO:0008150	Biological Process	GO:0071840	cellular component organization or biogenesis	MSTRG.17547(At4g36180),MSTRG.24653(PDF2.5),MSTRG.33984(PDC2),MSTRG.9195(LTI6B),ncbi_104414172(NIK3),ncbi_104414178(At1g80170),ncbi_104414226(GP1),ncbi_104414336(PME29),ncbi_104414594(KIN14L),ncbi_104414601(KCS11),ncbi_104414683(--),ncbi_104414692(LAC11),ncbi_104414716(--),ncbi_104414736(LRR1),ncbi_104415214(COBL7),ncbi_104415271(At1g48100),ncbi_104415513(RBK2),ncbi_104415553(NPK1),ncbi_104415625(…	MSTRG.33157(CAD1),ncbi_104444163(CAD1),ncbi_104444457(EXPB2),ncbi_104444460(EXPB2),ncbi_104447924(PLP2)
GO:0008150	Biological Process	GO:0048519	negative regulation of biological process	ncbi_104414719(DRB3),ncbi_104416017(TOP3A),ncbi_104418314(--),ncbi_104418341(KIN14R),ncbi_104419056(HMG1),ncbi_104419362(SMC4),ncbi_104419381(--),ncbi_104419527(PECS-1.1),ncbi_104420611(RPA1B),ncbi_104421531(BB),ncbi_104423146(--),ncbi_104424331(MAP65-3),ncbi_104425188(--),ncbi_104426082(--),ncbi_104426302(E2FE),ncbi_104426317(PAS2A),ncbi_104426581(CDT1A),ncbi_104431410(HASPIN),ncbi_104432276(PME…	ncbi_104425055(JUB1),ncbi_104442294(JUB1)
GO:0008150	Biological Process	GO:0040007	growth	MSTRG.24653(PDF2.5),ncbi_104414172(NIK3),ncbi_104414226(GP1),ncbi_104414601(KCS11),ncbi_104414716(--),ncbi_104415214(COBL7),ncbi_104415625(CUT1),ncbi_104415654(--),ncbi_104418597(PGL3),ncbi_104418995(ROPGEF1),ncbi_104419355(PRE5),ncbi_104420001(BAM1),ncbi_104420859(GPAT6),ncbi_104420970(At5g58300),ncbi_104421531(BB),ncbi_104421895(PRE5),ncbi_104421950(CESA3),ncbi_104422016(BCCP1),ncbi_104423027(B…	--
GO:0008150	Biological Process	GO:0044699	single-organism process	MSTRG.12363(--),MSTRG.17547(At4g36180),MSTRG.18469(PCBER),MSTRG.21479(--),MSTRG.24653(PDF2.5),MSTRG.26141(EO),MSTRG.33984(PDC2),MSTRG.34412(PCBER),MSTRG.6152(TP7),MSTRG.9078(OPR3),MSTRG.9195(LTI6B),ncbi_104414157(--),ncbi_104414172(NIK3),ncbi_104414198(LAC9),ncbi_104414226(GP1),ncbi_104414249(--),ncbi_104414594(KIN14L),ncbi_104414601(KCS11),ncbi_104414683(--),ncbi_104414692(LAC11),ncbi_104414716(…	MSTRG.17597(SD11),MSTRG.31579(--),MSTRG.33157(CAD1),ncbi_104415154(UXS2),ncbi_104416137(UGT74E2),ncbi_104418056(NAC081),ncbi_104418772(At5g05600),ncbi_104421273(PDR2),ncbi_104421325(At2g27310),ncbi_104422176(LAC1),ncbi_104423152(BOR4),ncbi_104424359(HEX6),ncbi_104425055(JUB1),ncbi_104425334(GNS1),ncbi_104426383(At4g19900),ncbi_104426653(PK1),ncbi_104427769(EGS1),ncbi_104431358(DER1),ncbi_10443299…
GO:0008150	Biological Process	GO:0050789	regulation of biological process	MSTRG.17547(At4g36180),MSTRG.21479(--),MSTRG.24653(PDF2.5),MSTRG.9078(OPR3),ncbi_104414157(--),ncbi_104414172(NIK3),ncbi_104414178(At1g80170),ncbi_104414226(GP1),ncbi_104414249(--),ncbi_104414717(GRXC3),ncbi_104414719(DRB3),ncbi_104414736(LRR1),ncbi_104414863(MAKR1),ncbi_104414956(TKT2),ncbi_104415146(IMT1),ncbi_104415291(At5g18500),ncbi_104415553(NPK1),ncbi_104415625(CUT1),ncbi_104415664(MADS4),…	MSTRG.31579(--),MSTRG.33157(CAD1),ncbi_104418056(NAC081),ncbi_104421325(At2g27310),ncbi_104425055(JUB1),ncbi_104425334(GNS1),ncbi_104426383(At4g19900),ncbi_104431358(DER1),ncbi_104432724(SCL14),ncbi_104433287(DDB_G0289029),ncbi_104433698(WRKY75),ncbi_104434413(CBP60B),ncbi_104434844(At5g35735),ncbi_104441999(NPF7.3),ncbi_104442294(JUB1),ncbi_104444163(CAD1),ncbi_104447492(CRK10),ncbi_104447924(PL…
GO:0008150	Biological Process	GO:0000003	reproduction	ncbi_104414172(NIK3),ncbi_104414226(GP1),ncbi_104414717(GRXC3),ncbi_104415625(CUT1),ncbi_104415664(MADS4),ncbi_104415733(KCR1),ncbi_104415734(KCR1),ncbi_104416017(TOP3A),ncbi_104416309(GATL1),ncbi_104417010(ESR2),ncbi_104417056(PRD1),ncbi_104418341(KIN14R),ncbi_104418392(Os01g0832000),ncbi_104418469(--),ncbi_104418597(PGL3),ncbi_104418966(FEI1),ncbi_104419362(SMC4),ncbi_104419444(FULL),ncbi_10441…	MSTRG.31579(--),ncbi_104444457(EXPB2),ncbi_104444460(EXPB2),ncbi_104454625(CCR1),ncbi_104456745(SAG21)
GO:0008150	Biological Process	GO:0065007	biological regulation	MSTRG.17547(At4g36180),MSTRG.21479(--),MSTRG.24653(PDF2.5),MSTRG.9078(OPR3),ncbi_104414157(--),ncbi_104414172(NIK3),ncbi_104414178(At1g80170),ncbi_104414226(GP1),ncbi_104414249(--),ncbi_104414716(--),ncbi_104414717(GRXC3),ncbi_104414719(DRB3),ncbi_104414736(LRR1),ncbi_104414863(MAKR1),ncbi_104414956(TKT2),ncbi_104415137(CHS1),ncbi_104415146(IMT1),ncbi_104415291(At5g18500),ncbi_104415553(NPK1),ncb…	MSTRG.31579(--),MSTRG.33157(CAD1),ncbi_104416137(UGT74E2),ncbi_104418056(NAC081),ncbi_104421325(At2g27310),ncbi_104425055(JUB1),ncbi_104425334(GNS1),ncbi_104426383(At4g19900),ncbi_104431358(DER1),ncbi_104432724(SCL14),ncbi_104433287(DDB_G0289029),ncbi_104433698(WRKY75),ncbi_104434413(CBP60B),ncbi_104434844(At5g35735),ncbi_104441999(NPF7.3),ncbi_104442294(JUB1),ncbi_104444163(CAD1),ncbi_104447492(…
GO:0008150	Biological Process	GO:0022414	reproductive process	ncbi_104414172(NIK3),ncbi_104414226(GP1),ncbi_104414717(GRXC3),ncbi_104415625(CUT1),ncbi_104415664(MADS4),ncbi_104415733(KCR1),ncbi_104415734(KCR1),ncbi_104416017(TOP3A),ncbi_104417010(ESR2),ncbi_104417056(PRD1),ncbi_104418341(KIN14R),ncbi_104418392(Os01g0832000),ncbi_104418469(--),ncbi_104418597(PGL3),ncbi_104418966(FEI1),ncbi_104419362(SMC4),ncbi_104419444(FULL),ncbi_104419661(--),ncbi_10441967…	MSTRG.31579(--),ncbi_104454625(CCR1),ncbi_104456745(SAG21)
GO:0008150	Biological Process	GO:0007610	behavior	ncbi_104424331(MAP65-3),ncbi_104449520(MAP65-3)	--
GO:0008150	Biological Process	GO:0022610	biological adhesion	ncbi_104432738(FLA4),ncbi_104432890(NCRK),ncbi_104433939(FLA17),ncbi_104435295(POT1),ncbi_104436354(ERECTA),ncbi_104436759(AKT1),ncbi_104440709(HOX32),ncbi_104441575(At1g30760),ncbi_104456938(RIC4)	--
GO:0008150	Biological Process	GO:0008152	metabolic process	MSTRG.12363(--),MSTRG.17547(At4g36180),MSTRG.18469(PCBER),MSTRG.21002(CHS1),MSTRG.24653(PDF2.5),MSTRG.26141(EO),MSTRG.30971(ASPG1),MSTRG.33984(PDC2),MSTRG.34412(PCBER),MSTRG.6152(TP7),MSTRG.9078(OPR3),MSTRG.9195(LTI6B),ncbi_104414114(At1g67750),ncbi_104414130(--),ncbi_104414157(--),ncbi_104414172(NIK3),ncbi_104414178(At1g80170),ncbi_104414198(LAC9),ncbi_104414226(GP1),ncbi_104414249(--),ncbi_1044…	MSTRG.17597(SD11),MSTRG.26415(LECRKS5),MSTRG.31579(--),MSTRG.33157(CAD1),ncbi_104415154(UXS2),ncbi_104416137(UGT74E2),ncbi_104418056(NAC081),ncbi_104418277(TOGT1),ncbi_104418772(At5g05600),ncbi_104418857(MT1988),ncbi_104421325(At2g27310),ncbi_104422176(LAC1),ncbi_104424359(HEX6),ncbi_104425055(JUB1),ncbi_104425334(GNS1),ncbi_104426383(At4g19900),ncbi_104426653(PK1),ncbi_104427769(EGS1),ncbi_10442…
GO:0008150	Biological Process	GO:0001906	cell killing	MSTRG.24653(PDF2.5),ncbi_104419595(rscc),ncbi_104438051(ABP19A)	--
GO:0008150	Biological Process	GO:0023052	signaling	MSTRG.17547(At4g36180),MSTRG.21479(--),MSTRG.9078(OPR3),ncbi_104414157(--),ncbi_104414172(NIK3),ncbi_104414717(GRXC3),ncbi_104416309(GATL1),ncbi_104417010(ESR2),ncbi_104418508(PTEN2A),ncbi_104418680(SN1),ncbi_104419355(PRE5),ncbi_104419613(PLDDELTA),ncbi_104419674(At4g36180),ncbi_104419683(ALDH3F1),ncbi_104419685(SRS1),ncbi_104420001(BAM1),ncbi_104420943(SOT15),ncbi_104421257(CSLA2),ncbi_10442186…	MSTRG.33157(CAD1),ncbi_104418056(NAC081),ncbi_104421325(At2g27310),ncbi_104425334(GNS1),ncbi_104426383(At4g19900),ncbi_104431358(DER1),ncbi_104433287(DDB_G0289029),ncbi_104434413(CBP60B),ncbi_104434844(At5g35735),ncbi_104441999(NPF7.3),ncbi_104444163(CAD1),ncbi_104447924(PLP2),ncbi_104456745(SAG21),ncbi_108956322(--)
GO:0008150	Biological Process	GO:0048518	positive regulation of biological process	ncbi_104415146(IMT1),ncbi_104415291(At5g18500),ncbi_104416318(At5g48740),ncbi_104418508(PTEN2A),ncbi_104418625(SABP2),ncbi_104418966(FEI1),ncbi_104419673(NAC037),ncbi_104420001(BAM1),ncbi_104420970(At5g58300),ncbi_104421852(--),ncbi_104422470(At2g30670),ncbi_104425048(At2g42960),ncbi_104436993(At1g80640),ncbi_104438106(--),ncbi_104441881(NAC007),ncbi_104445554(PYM),ncbi_104445600(COMT1),ncbi_1044…	ncbi_104434844(At5g35735),ncbi_104447492(CRK10)
GO:0008150	Biological Process	GO:0040011	locomotion	ncbi_104421169(--)	--
GO:0008150	Biological Process	GO:0051704	multi-organism process	MSTRG.24653(PDF2.5),MSTRG.9078(OPR3),ncbi_104414172(NIK3),ncbi_104414717(GRXC3),ncbi_104414736(LRR1),ncbi_104415625(CUT1),ncbi_104415748(STR6),ncbi_104416309(GATL1),ncbi_104418458(ACBP1),ncbi_104418508(PTEN2A),ncbi_104418625(SABP2),ncbi_104419270(EO),ncbi_104419527(PECS-1.1),ncbi_104419595(rscc),ncbi_104419674(At4g36180),ncbi_104420611(RPA1B),ncbi_104421169(--),ncbi_104421257(CSLA2),ncbi_10442152…	MSTRG.33157(CAD1),ncbi_104418056(NAC081),ncbi_104425055(JUB1),ncbi_104425334(GNS1),ncbi_104426383(At4g19900),ncbi_104434413(CBP60B),ncbi_104434844(At5g35735),ncbi_104442294(JUB1),ncbi_104444163(CAD1),ncbi_104447924(PLP2),ncbi_104454252(--),ncbi_104456745(SAG21)
GO:0008150	Biological Process	GO:0050896	response to stimulus	MSTRG.12363(--),MSTRG.17547(At4g36180),MSTRG.18469(PCBER),MSTRG.2116(SIED1),MSTRG.21479(--),MSTRG.24653(PDF2.5),MSTRG.26141(EO),MSTRG.27249(--),MSTRG.30971(ASPG1),MSTRG.33984(PDC2),MSTRG.9078(OPR3),MSTRG.9195(LTI6B),ncbi_104414157(--),ncbi_104414172(NIK3),ncbi_104414226(GP1),ncbi_104414601(KCS11),ncbi_104414716(--),ncbi_104414717(GRXC3),ncbi_104414719(DRB3),ncbi_104414736(LRR1),ncbi_104414863(MAK…	MSTRG.31579(--),MSTRG.33157(CAD1),ncbi_104415198(FRAA3),ncbi_104416137(UGT74E2),ncbi_104418056(NAC081),ncbi_104421325(At2g27310),ncbi_104425055(JUB1),ncbi_104425334(GNS1),ncbi_104426383(At4g19900),ncbi_104431358(DER1),ncbi_104432724(SCL14),ncbi_104433287(DDB_G0289029),ncbi_104433698(WRKY75),ncbi_104434386(ABCB11),ncbi_104434413(CBP60B),ncbi_104434844(At5g35735),ncbi_104436543(NUDT8),ncbi_10444199…
GO:0008150	Biological Process	GO:0009987	cellular process	MSTRG.12363(--),MSTRG.17547(At4g36180),MSTRG.21479(--),MSTRG.24653(PDF2.5),MSTRG.26141(EO),MSTRG.33984(PDC2),MSTRG.9078(OPR3),MSTRG.9195(LTI6B),ncbi_104414157(--),ncbi_104414172(NIK3),ncbi_104414178(At1g80170),ncbi_104414226(GP1),ncbi_104414249(--),ncbi_104414336(PME29),ncbi_104414594(KIN14L),ncbi_104414601(KCS11),ncbi_104414683(--),ncbi_104414692(LAC11),ncbi_104414716(--),ncbi_104414717(GRXC3),n…	MSTRG.17597(SD11),MSTRG.26415(LECRKS5),MSTRG.31579(--),MSTRG.33157(CAD1),ncbi_104415154(UXS2),ncbi_104416137(UGT74E2),ncbi_104418056(NAC081),ncbi_104421325(At2g27310),ncbi_104422176(LAC1),ncbi_104424359(HEX6),ncbi_104425055(JUB1),ncbi_104425334(GNS1),ncbi_104426383(At4g19900),ncbi_104426653(PK1),ncbi_104427769(EGS1),ncbi_104429512(CSLE1),ncbi_104430419(LECRKS5),ncbi_104431358(DER1),ncbi_104432724…
GO:0008150	Biological Process	GO:0048511	rhythmic process	ncbi_104423083(GATA9),ncbi_104441229(--),ncbi_104455025(ESP1)	--
GO:0008150	Biological Process	GO:0002376	immune system process	ncbi_104414172(NIK3),ncbi_104414736(LRR1),ncbi_104418481(SPDSYN),ncbi_104418508(PTEN2A),ncbi_104418625(SABP2),ncbi_104419362(SMC4),ncbi_104421865(NQR),ncbi_104422889(ATL60),ncbi_104426074(NHL1),ncbi_104426139(HIPP07),ncbi_104429870(At2g14610),ncbi_104434206(GLP10),ncbi_104438294(ALDH2C4),ncbi_104447029(NHL1),ncbi_104449753(SMC2-1),ncbi_104454387(ASA1),ncbi_104456350(AGO10),ncbi_104456625(LACS1)	MSTRG.33157(CAD1),ncbi_104421325(At2g27310),ncbi_104425055(JUB1),ncbi_104425334(GNS1),ncbi_104426383(At4g19900),ncbi_104434413(CBP60B),ncbi_104442294(JUB1),ncbi_104444163(CAD1),ncbi_104447924(PLP2),ncbi_104454252(--),ncbi_108956322(--)
GO:0008150	Biological Process	GO:0051179	localization	MSTRG.12363(--),MSTRG.24653(PDF2.5),MSTRG.9195(LTI6B),ncbi_104414226(GP1),ncbi_104414601(KCS11),ncbi_104414716(--),ncbi_104414736(LRR1),ncbi_104414883(HIPP32),ncbi_104414890(HIPP32),ncbi_104414956(TKT2),ncbi_104415137(CHS1),ncbi_104415513(RBK2),ncbi_104415515(At1g54730),ncbi_104415625(CUT1),ncbi_104415654(--),ncbi_104415739(NAT11),ncbi_104415748(STR6),ncbi_104415834(CYP96A15),ncbi_104416309(GATL1…	MSTRG.33157(CAD1),ncbi_104421273(PDR2),ncbi_104421869(NPF5.4),ncbi_104423152(BOR4),ncbi_104424359(HEX6),ncbi_104426383(At4g19900),ncbi_104433383(UPS2),ncbi_104434019(GAT1),ncbi_104434386(ABCB11),ncbi_104434844(At5g35735),ncbi_104439478(GLR2.7),ncbi_104441700(ALMT9),ncbi_104441999(NPF7.3),ncbi_104444163(CAD1),ncbi_104447924(PLP2),ncbi_104448429(LSI2),ncbi_104454252(--),ncbi_104456745(SAG21)
GO:0003674	Molecular Function	GO:0098772	molecular function regulator	MSTRG.24653(PDF2.5),ncbi_104418995(ROPGEF1),ncbi_104419527(PECS-1.1),ncbi_104422835(CYCB2-1),ncbi_104425392(CYCB1-2),ncbi_104426720(ROPGAP2),ncbi_104433075(ROPGEF7),ncbi_104436371(PECS-1.1),ncbi_104436372(PMEU1),ncbi_104437950(PME44),ncbi_104443333(ROPGAP3),ncbi_104445632(CYT1),ncbi_104445637(GDI1),ncbi_104449491(CYCA2-3),ncbi_104449581(PMEI7),ncbi_104450526(CYCA1-1),ncbi_108953816(GDI1)	--
GO:0003674	Molecular Function	GO:0003824	catalytic activity	MSTRG.17547(At4g36180),MSTRG.18469(PCBER),MSTRG.20946(--),MSTRG.21002(CHS1),MSTRG.21455(UGT74F2),MSTRG.26141(EO),MSTRG.29301(HCT2),MSTRG.29883(CSLH1),MSTRG.30971(ASPG1),MSTRG.32834(AAE18),MSTRG.33984(PDC2),MSTRG.34412(PCBER),MSTRG.6152(TP7),MSTRG.9078(OPR3),ncbi_104414114(At1g67750),ncbi_104414130(--),ncbi_104414172(NIK3),ncbi_104414178(At1g80170),ncbi_104414198(LAC9),ncbi_104414336(PME29),ncbi_1…	MSTRG.17597(SD11),MSTRG.18430(--),MSTRG.26415(LECRKS5),MSTRG.31579(--),MSTRG.33157(CAD1),MSTRG.5291(LRK10L-1.2),ncbi_104415154(UXS2),ncbi_104416137(UGT74E2),ncbi_104418277(TOGT1),ncbi_104418772(At5g05600),ncbi_104418779(PIR7A),ncbi_104418857(MT1988),ncbi_104421113(UGT89B1),ncbi_104421273(PDR2),ncbi_104422176(LAC1),ncbi_104424359(HEX6),ncbi_104425334(GNS1),ncbi_104426383(At4g19900),ncbi_104426653(…
GO:0003674	Molecular Function	GO:0001071	nucleic acid binding transcription factor activity	ncbi_104415664(MADS4),ncbi_104417010(ESR2),ncbi_104419355(PRE5),ncbi_104419444(FULL),ncbi_104419673(NAC037),ncbi_104419765(ATHB-40),ncbi_104421895(PRE5),ncbi_104422008(MYB16),ncbi_104422165(MYB20),ncbi_104422399(--),ncbi_104423245(TULP8),ncbi_104424339(ODO1),ncbi_104424951(NAC073),ncbi_104426266(DOF5.6),ncbi_104432746(WOX2),ncbi_104432854(ARF4),ncbi_104433614(PRE3),ncbi_104435619(ESR2),ncbi_10443…	ncbi_104418056(NAC081),ncbi_104433698(WRKY75)
GO:0003674	Molecular Function	GO:0004871	signal transducer activity	ncbi_104415291(At5g18500),ncbi_104416318(At5g48740),ncbi_104418832(At4g34500),ncbi_104418966(FEI1),ncbi_104420001(BAM1),ncbi_104425048(At2g42960),ncbi_104425225(MIK1),ncbi_104436993(At1g80640),ncbi_104438390(AHK5),ncbi_104447007(TMK3),ncbi_104450614(At1g80640),ncbi_104453807(HOP2)	ncbi_104447492(CRK10)
GO:0003674	Molecular Function	GO:0016209	antioxidant activity	ncbi_104434206(GLP10),ncbi_104440833(TPX2),ncbi_104445709(PER42),ncbi_104448645(GSTU19),ncbi_104453856(PER11),ncbi_104454554(ANN4),ncbi_104456798(PARB)	--
GO:0003674	Molecular Function	GO:0060089	molecular transducer activity	ncbi_104438598(HHP1),ncbi_104440513(HHP1),ncbi_104452903(RPT3),ncbi_104457288(RALFL34)	--
GO:0003674	Molecular Function	GO:0000988	transcription factor activity, protein binding	ncbi_104437757(MYB3R4)	--
GO:0003674	Molecular Function	GO:0005488	binding	MSTRG.17547(At4g36180),MSTRG.21002(CHS1),MSTRG.21479(--),MSTRG.33984(PDC2),MSTRG.9078(OPR3),ncbi_104414114(At1g67750),ncbi_104414172(NIK3),ncbi_104414594(KIN14L),ncbi_104414692(LAC11),ncbi_104414717(GRXC3),ncbi_104414883(HIPP32),ncbi_104414890(HIPP32),ncbi_104414956(TKT2),ncbi_104415031(ACP1),ncbi_104415137(CHS1),ncbi_104415146(IMT1),ncbi_104415284(KIN12C),ncbi_104415291(At5g18500),ncbi_104415368…	MSTRG.17597(SD11),MSTRG.26415(LECRKS5),MSTRG.31579(--),MSTRG.33157(CAD1),ncbi_104415154(UXS2),ncbi_104418277(TOGT1),ncbi_104418772(At5g05600),ncbi_104421273(PDR2),ncbi_104422176(LAC1),ncbi_104426653(PK1),ncbi_104430419(LECRKS5),ncbi_104433698(WRKY75),ncbi_104434149(CYP714C2),ncbi_104434386(ABCB11),ncbi_104436543(NUDT8),ncbi_104437411(LRK10),ncbi_104440631(MYB4),ncbi_104441339(CYP71D55),ncbi_10444…
GO:0003674	Molecular Function	GO:0005198	structural molecule activity	ncbi_104424418(TUBB1),ncbi_104431450(SSL10),ncbi_104433897(TUBB4),ncbi_104442305(ACT7),ncbi_104448849(TUBB5),ncbi_104453055(TUBA)	--
GO:0003674	Molecular Function	GO:0005215	transporter activity	ncbi_104415515(At1g54730),ncbi_104418508(PTEN2A),ncbi_104420998(POT2),ncbi_104421499(ABCG15),ncbi_104421523(AAP19-1),ncbi_104422621(PPT2),ncbi_104422826(DTX45),ncbi_104423141(PDR1),ncbi_104423162(PDR1),ncbi_104423163(PDR1),ncbi_104423164(PDR1),ncbi_104424892(PLT4),ncbi_104425505(MTP4),ncbi_104426387(PIP1-3),ncbi_104429007(DTX45),ncbi_104435161(At1g54730),ncbi_104435295(POT1),ncbi_104436759(AKT1),…	MSTRG.33157(CAD1),ncbi_104421273(PDR2),ncbi_104424359(HEX6),ncbi_104433383(UPS2),ncbi_104434019(GAT1),ncbi_104434386(ABCB11),ncbi_104441700(ALMT9),ncbi_104441999(NPF7.3),ncbi_104444163(CAD1)
GO:0005575	Cellular Component	GO:0005576	extracellular region	ncbi_104414198(LAC9),ncbi_104414226(GP1),ncbi_104414683(--),ncbi_104414692(LAC11),ncbi_104415636(EXL3),ncbi_104415986(BGAL6),ncbi_104418458(ACBP1),ncbi_104419270(EO),ncbi_104419404(At5g15350),ncbi_104419527(PECS-1.1),ncbi_104419595(rscc),ncbi_104421084(CPRD49),ncbi_104421331(LAC17),ncbi_104422024(SCPL25),ncbi_104422675(GAPC2),ncbi_104423027(BGAL1),ncbi_104423243(At5g10770),ncbi_104425083(CDC48A),…	ncbi_104422176(LAC1),ncbi_104425334(GNS1)
GO:0005575	Cellular Component	GO:0030054	cell junction	MSTRG.21479(--),MSTRG.24653(PDF2.5),ncbi_104414883(HIPP32),ncbi_104414890(HIPP32),ncbi_104415146(IMT1),ncbi_104415214(COBL7),ncbi_104415636(EXL3),ncbi_104418508(PTEN2A),ncbi_104419276(STY13),ncbi_104419613(PLDDELTA),ncbi_104420482(PDCB2),ncbi_104421499(ABCG15),ncbi_104421782(At2g43860),ncbi_104421950(CESA3),ncbi_104422675(GAPC2),ncbi_104422936(At1g18250),ncbi_104423027(BGAL1),ncbi_104424418(TUBB1…	ncbi_104454252(--),ncbi_104454625(CCR1)
GO:0005575	Cellular Component	GO:0099512	supramolecular fiber	ncbi_104424331(MAP65-3),ncbi_104444062(MAP70.2),ncbi_104448181(MAP65-1),ncbi_104449520(MAP65-3),ncbi_104450358(BUBR1)	--
GO:0005575	Cellular Component	GO:0031012	extracellular matrix	ncbi_104449382(BXL7),ncbi_104450887(ARPN),ncbi_104456710(BXL2)	--
GO:0005575	Cellular Component	GO:0044425	membrane part	MSTRG.12363(--),MSTRG.17547(At4g36180),MSTRG.9195(LTI6B),ncbi_104414172(NIK3),ncbi_104414601(KCS11),ncbi_104415214(COBL7),ncbi_104415739(NAT11),ncbi_104415874(GUX1),ncbi_104416309(GATL1),ncbi_104416318(At5g48740),ncbi_104418176(LCV2),ncbi_104418235(At5g10080),ncbi_104418392(Os01g0832000),ncbi_104418469(--),ncbi_104418907(PIP1-2),ncbi_104418966(FEI1),ncbi_104419056(HMG1),ncbi_104419138(TSO2),ncbi_…	ncbi_104415154(UXS2),ncbi_104421273(PDR2),ncbi_104423152(BOR4),ncbi_104424359(HEX6),ncbi_104431358(DER1),ncbi_104433383(UPS2),ncbi_104434019(GAT1),ncbi_104434386(ABCB11),ncbi_104441999(NPF7.3),ncbi_104445581(CSLE1),ncbi_104448749(LCV3),ncbi_104454252(--)
GO:0005575	Cellular Component	GO:0016020	membrane	MSTRG.12363(--),MSTRG.17547(At4g36180),MSTRG.24653(PDF2.5),MSTRG.9195(LTI6B),ncbi_104414172(NIK3),ncbi_104414601(KCS11),ncbi_104414940(DMP2),ncbi_104414941(DMP2),ncbi_104414945(RBK2),ncbi_104415137(CHS1),ncbi_104415146(IMT1),ncbi_104415214(COBL7),ncbi_104415513(RBK2),ncbi_104415515(At1g54730),ncbi_104415733(KCR1),ncbi_104415734(KCR1),ncbi_104415739(NAT11),ncbi_104415874(GUX1),ncbi_104416309(GATL1…	MSTRG.26415(LECRKS5),MSTRG.31579(--),ncbi_104415154(UXS2),ncbi_104421273(PDR2),ncbi_104421869(NPF5.4),ncbi_104423152(BOR4),ncbi_104424359(HEX6),ncbi_104429512(CSLE1),ncbi_104430419(LECRKS5),ncbi_104431358(DER1),ncbi_104433383(UPS2),ncbi_104434019(GAT1),ncbi_104434386(ABCB11),ncbi_104434844(At5g35735),ncbi_104439478(GLR2.7),ncbi_104441700(ALMT9),ncbi_104441708(--),ncbi_104441999(NPF7.3),ncbi_10444…
GO:0005575	Cellular Component	GO:0044421	extracellular region part	ncbi_104415636(EXL3),ncbi_104418458(ACBP1),ncbi_104422024(SCPL25),ncbi_104436031(SCPL24)	--
GO:0005575	Cellular Component	GO:0032991	macromolecular complex	ncbi_104414594(KIN14L),ncbi_104415855(H3-1.1),ncbi_104415857(H3-1.1),ncbi_104416484(XI-F),ncbi_104418341(KIN14R),ncbi_104418769(KIN12D),ncbi_104418870(KIN7D),ncbi_104419543(KIN14I),ncbi_104421000(ETG1),ncbi_104421279(KIN8A),ncbi_104421520(ORC1B),ncbi_104421523(AAP19-1),ncbi_104421551(HTR2),ncbi_104421666(--),ncbi_104422497(HTR2),ncbi_104423274(--),ncbi_104424418(TUBB1),ncbi_104425083(CDC48A),ncbi…	--
GO:0005575	Cellular Component	GO:0031974	membrane-enclosed lumen	ncbi_104440804(Gins4)	--
GO:0005575	Cellular Component	GO:0044422	organelle part	MSTRG.26141(EO),ncbi_104414594(KIN14L),ncbi_104414940(DMP2),ncbi_104414941(DMP2),ncbi_104414956(TKT2),ncbi_104415137(CHS1),ncbi_104415214(COBL7),ncbi_104415513(RBK2),ncbi_104415707(CLKR27),ncbi_104415855(H3-1.1),ncbi_104415857(H3-1.1),ncbi_104415874(GUX1),ncbi_104416484(XI-F),ncbi_104418176(LCV2),ncbi_104418341(KIN14R),ncbi_104418392(Os01g0832000),ncbi_104418433(GT7),ncbi_104418508(PTEN2A),ncbi_1…	ncbi_104415154(UXS2),ncbi_104431358(DER1),ncbi_104441700(ALMT9)
GO:0005575	Cellular Component	GO:0044464	cell part	MSTRG.18469(PCBER),MSTRG.2116(SIED1),MSTRG.21479(--),MSTRG.22750(--),MSTRG.24653(PDF2.5),MSTRG.26141(EO),MSTRG.30971(ASPG1),MSTRG.33984(PDC2),MSTRG.34412(PCBER),MSTRG.9078(OPR3),ncbi_104414130(--),ncbi_104414157(--),ncbi_104414336(PME29),ncbi_104414594(KIN14L),ncbi_104414692(LAC11),ncbi_104414716(--),ncbi_104414717(GRXC3),ncbi_104414842(--),ncbi_104414863(MAKR1),ncbi_104414883(HIPP32),ncbi_104414…	MSTRG.26631(--),MSTRG.31579(--),MSTRG.33157(CAD1),ncbi_104415154(UXS2),ncbi_104418056(NAC081),ncbi_104418857(MT1988),ncbi_104425334(GNS1),ncbi_104432724(SCL14),ncbi_104433662(At1g67480),ncbi_104433698(WRKY75),ncbi_104436543(NUDT8),ncbi_104441700(ALMT9),ncbi_104444163(CAD1),ncbi_104444457(EXPB2),ncbi_104444460(EXPB2),ncbi_104445581(CSLE1),ncbi_104447758(dpf-6),ncbi_104447924(PLP2),ncbi_104448414(N…
GO:0005575	Cellular Component	GO:0005623	cell	MSTRG.18469(PCBER),MSTRG.2116(SIED1),MSTRG.21479(--),MSTRG.22750(--),MSTRG.24653(PDF2.5),MSTRG.26141(EO),MSTRG.30971(ASPG1),MSTRG.33984(PDC2),MSTRG.34412(PCBER),MSTRG.9078(OPR3),ncbi_104414130(--),ncbi_104414157(--),ncbi_104414336(PME29),ncbi_104414594(KIN14L),ncbi_104414692(LAC11),ncbi_104414716(--),ncbi_104414717(GRXC3),ncbi_104414842(--),ncbi_104414863(MAKR1),ncbi_104414883(HIPP32),ncbi_104414…	MSTRG.26631(--),MSTRG.31579(--),MSTRG.33157(CAD1),ncbi_104415154(UXS2),ncbi_104418056(NAC081),ncbi_104418857(MT1988),ncbi_104425334(GNS1),ncbi_104432724(SCL14),ncbi_104433662(At1g67480),ncbi_104433698(WRKY75),ncbi_104436543(NUDT8),ncbi_104441700(ALMT9),ncbi_104444163(CAD1),ncbi_104444457(EXPB2),ncbi_104444460(EXPB2),ncbi_104445581(CSLE1),ncbi_104447758(dpf-6),ncbi_104447924(PLP2),ncbi_104448414(N…
GO:0005575	Cellular Component	GO:0043226	organelle	MSTRG.2116(SIED1),MSTRG.21479(--),MSTRG.22750(--),MSTRG.26141(EO),MSTRG.30971(ASPG1),MSTRG.9078(OPR3),ncbi_104414157(--),ncbi_104414594(KIN14L),ncbi_104414716(--),ncbi_104414717(GRXC3),ncbi_104414842(--),ncbi_104414863(MAKR1),ncbi_104414883(HIPP32),ncbi_104414890(HIPP32),ncbi_104414900(--),ncbi_104414940(DMP2),ncbi_104414941(DMP2),ncbi_104414945(RBK2),ncbi_104414956(TKT2),ncbi_104415031(ACP1),ncb…	MSTRG.26631(--),MSTRG.31579(--),MSTRG.33157(CAD1),ncbi_104415154(UXS2),ncbi_104418056(NAC081),ncbi_104418857(MT1988),ncbi_104431358(DER1),ncbi_104432724(SCL14),ncbi_104433698(WRKY75),ncbi_104441700(ALMT9),ncbi_104444163(CAD1),ncbi_104447758(dpf-6),ncbi_104448414(NAC056),ncbi_104448749(LCV3),ncbi_104454252(--),ncbi_104454625(CCR1),ncbi_104456745(SAG21),ncbi_108956322(--)
