# Supplementary material for: Comparative transcriptomics and bioinformatics analysis of genes related to photosynthesis in Eucalyptus camaldulensis
Source: PeerJ. 2022 Nov 11;10:e14351. doi: 10.7717/peerj.14351 (PMC9661968; doi:10.7717/peerj.14351)
Supplement: Supplemental Information 8 [file peerj-10-14351-s008.xls]

KEGG_A_class	KEGG_B_class	Pathway	Pvalue	Qvalue	Pathway ID	Genes	K_IDs
Genetic Information Processing	Replication and repair	DNA replication	6.80E-09	6.26E-07	ko03030	ncbi_104415662(At1g67320);ncbi_104420611(RPA1B);ncbi_104422603(At4g28440);ncbi_104433642(POLA2);ncbi_104433741(OsI_36121);ncbi_104434005(POL2A);ncbi_104436127(MCM5);ncbi_104437239(RPA2A);ncbi_104440592(MCM6);ncbi_104441316(JHS1);ncbi_104443985(Prim1);ncbi_104444824(ROA2);ncbi_104453362(MCM4);ncbi_104456397(DPB2);ncbi_104456702(MCM7);ncbi_104457116(Os01g0868300)	K02685+K07466+K07466+K02321+K02540+K02324+K02209+K10739+K02542+K10742+K02684+K02541+K02212+K02325+K02210+K02320
Metabolism	Lipid metabolism	Fatty acid elongation	9.22E-06	4.24E-04	ko00062	ncbi_104414601(KCS11);ncbi_104415625(CUT1);ncbi_104415733(KCR1);ncbi_104415734(KCR1);ncbi_104426317(PAS2A);ncbi_104432778(KCS12);ncbi_104453799(CUT1);ncbi_104456147(KCS11);ncbi_104456148(KCS20);ncbi_104456150(KCS20)	K15397+K15397+K10251+K10251+K10703+K15397+K15397+K15397+K15397+K15397
Metabolism	Global and overview maps	Biosynthesis of secondary metabolites	3.82E-05	1.17E-03	ko01110	ncbi_104414601(KCS11);ncbi_104414956(TKT2);ncbi_104415137(CHS1);ncbi_104415146(IMT1);ncbi_104415625(CUT1);ncbi_104415688(FAOMT);ncbi_104415707(CLKR27);ncbi_104415733(KCR1);ncbi_104415734(KCR1);ncbi_104416751(NPC6);ncbi_104418277(TOGT1);ncbi_104418340(Os07g0190000);ncbi_104418392(Os01g0832000);ncbi_104419056(HMG1);ncbi_104419613(PLDDELTA);ncbi_104419683(ALDH3F1);ncbi_104419813(SQE1);ncbi_104420859…	K15397+K01662+K00660+K13066+K15397+K00588+K00059+K10251+K10251+K01114+K23260+K01662+K15892+K00021+K01115+K00128+K00511+K13508+K01114+K02160+K08081+K00134+K00430+K08099+K08099+K05282+K00975+K12742+K00121+K00224+K00695+K01114+K10703+K01568+K13065+K12742+K00002+K01568+K05278+K01568+K01568+K23179+K15397+K01962+K00128+K01652+K21926+K01047+K22845+K01115+K22395+K01913+K14423+K00276+K15095+K15095+K15404+…
Metabolism	Global and overview maps	Metabolic pathways	8.11E-05	1.87E-03	ko01100	ncbi_104414114(At1g67750);ncbi_104414601(KCS11);ncbi_104414956(TKT2);ncbi_104415137(CHS1);ncbi_104415146(IMT1);ncbi_104415154(UXS2);ncbi_104415625(CUT1);ncbi_104415688(FAOMT);ncbi_104415707(CLKR27);ncbi_104415733(KCR1);ncbi_104415734(KCR1);ncbi_104416435(CYP89A2);ncbi_104416751(NPC6);ncbi_104417511(HSP26-A);ncbi_104418340(Os07g0190000);ncbi_104418481(SPDSYN);ncbi_104418508(PTEN2A);ncbi_104419056(…	K01728+K15397+K01662+K00660+K13066+K08678+K15397+K00588+K00059+K10251+K10251+K07408+K01114+K00799+K01662+K00797+K01110+K00021+K10808+K01051+K20547+K01115+K00128+K19355+K00511+K13508+K01114+K01184+K00889+K02160+K08081+K00134+K00430+K08099+K08099+K05282+K00975+K00121+K00695+K01728+K01114+K10703+K07253+K01568+K01988+K07253+K11816+K00799+K13065+K00002+K01568+K05278+K05605+K01568+K01568+K18819+K18819+…
Metabolism	Global and overview maps	Fatty acid metabolism	0.000336859	6.20E-03	ko01212	ncbi_104415707(CLKR27);ncbi_104415733(KCR1);ncbi_104415734(KCR1);ncbi_104422016(BCCP1);ncbi_104426317(PAS2A);ncbi_104433112(CAC3);ncbi_104433804(FAD12);ncbi_104436391(KAS2);ncbi_104436629(FATB);ncbi_104448070(ACC1);ncbi_104452660(LACS2);ncbi_104456625(LACS1)	K00059+K10251+K10251+K02160+K10703+K01962+K10256+K09458+K10781+K11262+K01897+K01897
Metabolism	Lipid metabolism	Fatty acid biosynthesis	0.000793175	1.22E-02	ko00061	ncbi_104415707(CLKR27);ncbi_104422016(BCCP1);ncbi_104433112(CAC3);ncbi_104436391(KAS2);ncbi_104436629(FATB);ncbi_104448070(ACC1);ncbi_104452660(LACS2);ncbi_104456525(FATA);ncbi_104456625(LACS1)	K00059+K02160+K01962+K09458+K10781+K11262+K01897+K10782+K01897
Metabolism	Lipid metabolism	Ether lipid metabolism	0.001550354	2.04E-02	ko00565	ncbi_104416751(NPC6);ncbi_104419613(PLDDELTA);ncbi_104421465(NPC2);ncbi_104426151(NPC6);ncbi_104436234(PLA2-ALPHA);ncbi_104438541(PLD1);ncbi_104444546(NPC3)	K01114+K01115+K01114+K01114+K01047+K01115+K01114
Metabolism	Carbohydrate metabolism	Pentose and glucuronate interconversions	0.001817567	2.09E-02	ko00040	ncbi_104414114(At1g67750);ncbi_104419527(PECS-1.1);ncbi_104421782(At2g43860);ncbi_104425949(At3g53190);ncbi_104427501(AKR4C9);ncbi_104436241(PMR6);ncbi_104436371(PECS-1.1);ncbi_104436372(PMEU1);ncbi_104437950(PME44);ncbi_104449127(At5g63180);ncbi_104454145(PMR6);ncbi_104456058(At3g07010);ncbi_104456738(PME40)	K01728+K01051+K01184+K01728+K00002+K01728+K01051+K01051+K01051+K01728+K01728+K01728+K01051
Metabolism	Lipid metabolism	Cutin, suberine and wax biosynthesis	0.002814114	2.88E-02	ko00073	ncbi_104421211(HHT1);ncbi_104421212(HHT1);ncbi_104421292(FAR3);ncbi_104441741(CYP86A22);ncbi_104442113(CYP86A2);ncbi_104442847(CER1);ncbi_104449969(HTH);ncbi_104452837(HHT1);ncbi_104452840(FACT)	K15400+K15400+K13356+K15398+K15398+K15404+K15403+K15400+K15400
Metabolism	Carbohydrate metabolism	Glycolysis / Gluconeogenesis	0.00673122	6.19E-02	ko00010	ncbi_104419683(ALDH3F1);ncbi_104422675(GAPC2);ncbi_104424851(8HGO);ncbi_104426367(PDC2);ncbi_104427501(AKR4C9);ncbi_104427843(PDC2);ncbi_104429238(PDC2);ncbi_104429239(PDC1);ncbi_104433839(ALDH3F1);ncbi_104437556(GAPN);ncbi_104441673(AAE7);ncbi_104444123(PDH-E1);ncbi_104447905(PKP2);ncbi_104448078(gpmA);MSTRG.33984(PDC2)	K00128+K00134+K00121+K01568+K00002+K01568+K01568+K01568+K00128+K00131+K01913+K00161+K00873+K01834+K01568
Metabolism	Metabolism of terpenoids and polyketides	Monoterpenoid biosynthesis	0.01907046	1.59E-01	ko00902	ncbi_104435401(MonoTPS1);ncbi_104442074(SDR1);ncbi_104442080(SDR1);ncbi_104443208(SDR1)	K21926+K15095+K15095+K15095
Metabolism	Carbohydrate metabolism	Propanoate metabolism	0.02140736	1.64E-01	ko00640	ncbi_104422016(BCCP1);ncbi_104429128(CHY1);ncbi_104433112(CAC3);ncbi_104438619(At2g30660);ncbi_104440430(CHY1);ncbi_104448070(ACC1)	K02160+K05605+K01962+K05605+K05605+K11262
Metabolism	Carbohydrate metabolism	Pyruvate metabolism	0.02803611	1.88E-01	ko00620	ncbi_104419683(ALDH3F1);ncbi_104422016(BCCP1);ncbi_104433112(CAC3);ncbi_104433839(ALDH3F1);ncbi_104441673(AAE7);ncbi_104444123(PDH-E1);ncbi_104444447(Os10g0478200);ncbi_104447905(PKP2);ncbi_104448070(ACC1)	K00128+K02160+K01962+K00128+K01913+K00161+K00025+K00873+K11262
Metabolism	Metabolism of terpenoids and polyketides	Sesquiterpenoid and triterpenoid biosynthesis	0.03067152	1.88E-01	ko00909	ncbi_104419813(SQE1);ncbi_104426794(VIT_19s0014g04930);ncbi_104431307(VIT_19s0014g04930);ncbi_104446875(VIT_19s0014g04930);ncbi_104450191(VIT_19s0014g04930);ncbi_104450193(VIT_19s0014g04930);ncbi_104450707(OSCBPY);ncbi_104452268(OSCBPY);ncbi_108953857(VIT_19s0014g04930)	K00511+K15803+K15803+K15803+K15803+K15803+K15813+K15813+K15803
Metabolism	Metabolism of terpenoids and polyketides	Terpenoid backbone biosynthesis	0.03259657	1.88E-01	ko00900	ncbi_104414956(TKT2);ncbi_104418340(Os07g0190000);ncbi_104418392(Os01g0832000);ncbi_104419056(HMG1);ncbi_104424789(ISPS);ncbi_104427201(TPS12);ncbi_104448224(GGPS)	K01662+K01662+K15892+K00021+K12742+K12742+K13789
Metabolism	Lipid metabolism	Glycerophospholipid metabolism	0.03404219	1.88E-01	ko00564	ncbi_104416751(NPC6);ncbi_104419613(PLDDELTA);ncbi_104420859(GPAT6);ncbi_104421465(NPC2);ncbi_104426151(NPC6);ncbi_104436234(PLA2-ALPHA);ncbi_104438541(PLD1);ncbi_104443432(GPAT8);ncbi_104444546(NPC3);ncbi_104444743(GPDHC1)	K01114+K01115+K13508+K01114+K01114+K01047+K01115+K13508+K01114+K00006
Metabolism	Biosynthesis of other secondary metabolites	Aflatoxin biosynthesis	0.03469852	1.88E-01	ko00254	ncbi_104448070(ACC1)	K11262
Metabolism	Lipid metabolism	Biosynthesis of unsaturated fatty acids	0.04500406	2.19E-01	ko01040	ncbi_104415733(KCR1);ncbi_104415734(KCR1);ncbi_104426317(PAS2A);ncbi_104433804(FAD12)	K10251+K10251+K10703+K10256
Metabolism	Metabolism of other amino acids	beta-Alanine metabolism	0.04518152	2.19E-01	ko00410	ncbi_104419683(ALDH3F1);ncbi_104429128(CHY1);ncbi_104433839(ALDH3F1);ncbi_104438619(At2g30660);ncbi_104440430(CHY1);ncbi_104441862(At1g62810)	K00128+K05605+K00128+K05605+K05605+K00276
Metabolism	Carbohydrate metabolism	Inositol phosphate metabolism	0.05297237	2.44E-01	ko00562	ncbi_104416751(NPC6);ncbi_104418508(PTEN2A);ncbi_104421465(NPC2);ncbi_104421866(PIP5K6);ncbi_104426151(NPC6);ncbi_104444546(NPC3)	K01114+K01110+K01114+K00889+K01114+K01114
Metabolism	Biosynthesis of other secondary metabolites	Flavonoid biosynthesis	0.0581501	2.55E-01	ko00941	ncbi_104415137(CHS1);ncbi_104415688(FAOMT);ncbi_104426975(HCT1);ncbi_104428803(FLS);ncbi_104432776(CYP93B1);ncbi_104437111(UGT88B1);ncbi_104454463(CHI3);MSTRG.21002(CHS1);MSTRG.29301(HCT2)	K00660+K00588+K13065+K05278+K23179+K22845+K01859+K00660+K13065
Genetic Information Processing	Replication and repair	Homologous recombination	0.06455913	2.70E-01	ko03440	ncbi_104416017(TOP3A);ncbi_104420611(RPA1B);ncbi_104422603(At4g28440);ncbi_104437239(RPA2A);ncbi_104440745(BRCA1);ncbi_104450325(Brip1)	K03165+K07466+K07466+K10739+K10683+K15362
Metabolism	Biosynthesis of other secondary metabolites	Phenylpropanoid biosynthesis	0.07915832	3.17E-01	ko00940	ncbi_104415146(IMT1);ncbi_104415688(FAOMT);ncbi_104418277(TOGT1);ncbi_104422800(PER64);ncbi_104426975(HCT1);ncbi_104438294(ALDH2C4);ncbi_104441575(At1g30760);ncbi_104444163(CAD1);ncbi_104445600(COMT1);ncbi_104445601(OMT1);ncbi_104445709(PER42);ncbi_104449271(PER66);ncbi_104449485(OMT);ncbi_104453856(PER11);ncbi_104453907(BGLU40);ncbi_104454440(GSVIVT00023967001);ncbi_104454442(GSVIVT00023967001);…	K13066+K00588+K23260+K00430+K13065+K12355+K22395+K00083+K13066+K13066+K00430+K00430+K13066+K00430+K01188+K00430+K00430+K12356+K13065+K00083
Metabolism	Metabolism of terpenoids and polyketides	Limonene and pinene degradation	0.09360649	3.56E-01	ko00903	ncbi_104419683(ALDH3F1);ncbi_104433839(ALDH3F1)	K00128+K00128
Genetic Information Processing	Replication and repair	Mismatch repair	0.09970135	3.56E-01	ko03430	ncbi_104420611(RPA1B);ncbi_104422603(At4g28440);ncbi_104437239(RPA2A);ncbi_104440836(EXO1)	K07466+K07466+K10739+K10746
Metabolism	Glycan biosynthesis and metabolism	Glycosphingolipid biosynthesis - lacto and neolacto series	0.1005392	3.56E-01	ko00601	ncbi_104426383(At4g19900)	K01988
Metabolism	Amino acid metabolism	Valine, leucine and isoleucine degradation	0.1134258	3.86E-01	ko00280	ncbi_104419683(ALDH3F1);ncbi_104429128(CHY1);ncbi_104433839(ALDH3F1);ncbi_104438619(At2g30660);ncbi_104440430(CHY1)	K00128+K05605+K00128+K05605+K05605
Metabolism	Carbohydrate metabolism	Ascorbate and aldarate metabolism	0.1183004	3.89E-01	ko00053	ncbi_104419683(ALDH3F1);ncbi_104432997(GALUR);ncbi_104433839(ALDH3F1);ncbi_104433921(AAO);ncbi_104437765(GULLO3)	K00128+K19642+K00128+K00423+K00103
Genetic Information Processing	Replication and repair	Nucleotide excision repair	0.1283409	4.07E-01	ko03420	ncbi_104420611(RPA1B);ncbi_104422603(At4g28440);ncbi_104434005(POL2A);ncbi_104437239(RPA2A);ncbi_104456397(DPB2)	K07466+K07466+K02324+K10739+K02325
Metabolism	Lipid metabolism	Fatty acid degradation	0.1495338	4.51E-01	ko00071	ncbi_104419683(ALDH3F1);ncbi_104424851(8HGO);ncbi_104433839(ALDH3F1);ncbi_104452660(LACS2);ncbi_104456625(LACS1)	K00128+K00121+K00128+K01897+K01897
Organismal Systems	Environmental adaptation	Circadian rhythm - plant	0.1521093	4.51E-01	ko04712	ncbi_104415137(CHS1);ncbi_104456902(PIL15);MSTRG.21002(CHS1)	K00660+K12126+K00660
Metabolism	Metabolism of cofactors and vitamins	Thiamine metabolism	0.1890316	5.43E-01	ko00730	ncbi_104414956(TKT2);ncbi_104418340(Os07g0190000)	K01662+K01662
Metabolism	Lipid metabolism	Steroid biosynthesis	0.1953161	5.45E-01	ko00100	ncbi_104419813(SQE1);ncbi_104441851(GL1-10);ncbi_104454642(SMT1)	K00511+K14423+K00559
Environmental Information Processing	Membrane transport	ABC transporters	0.209782	5.64E-01	ko02010	ncbi_104421894(ABCB19);ncbi_104426339(ABCB1);ncbi_104434386(ABCB11);ncbi_104443530(ABCB2)	K05658+K05658+K05658+K05658
Metabolism	Metabolism of cofactors and vitamins	Biotin metabolism	0.2146213	5.64E-01	ko00780	ncbi_104415707(CLKR27);ncbi_104436391(KAS2)	K00059+K09458
Metabolism	Carbohydrate metabolism	Butanoate metabolism	0.2405047	5.96E-01	ko00650	ncbi_104434221(ALS);ncbi_104441673(AAE7)	K01652+K01913
Cellular Processes	Transport and catabolism	Phagosome	0.2430585	5.96E-01	ko04145	ncbi_104424418(TUBB1);ncbi_104438263(ARAC7);ncbi_104441351(ARAC9);ncbi_104453055(TUBA);ncbi_104448849(TUBB5);ncbi_104433897(TUBB4)	K07375+K04392+K04392+K07374+K07375+K07375
Metabolism	Biosynthesis of other secondary metabolites	Isoflavonoid biosynthesis	0.2462253	5.96E-01	ko00943	ncbi_104432776(CYP93B1)	K23179
Environmental Information Processing	Signal transduction	Plant hormone signal transduction	0.2536901	5.98E-01	ko04075	ncbi_104415947(SAPK7);ncbi_104420700(LAX2);ncbi_104426620(AUX28);ncbi_104426621(AUX22D);ncbi_104429870(At2g14610);ncbi_104442256(SAUR36);ncbi_104443264(SAUR36);ncbi_104444424(SERK1);ncbi_104449496(AUX22A);ncbi_104450480(LAX3);ncbi_104453153(CYCD3-2);ncbi_104453418(LAX5);ncbi_104453810(PAN);ncbi_104456353(TIFY6B);ncbi_104456902(PIL15)	K14498+K13946+K14484+K14484+K13449+K14488+K14488+K13416+K14484+K13946+K14505+K13946+K14431+K13464+K12126
Metabolism	Amino acid metabolism	Histidine metabolism	0.2665235	6.11E-01	ko00340	ncbi_104419683(ALDH3F1);ncbi_104433839(ALDH3F1)	K00128+K00128
Metabolism	Carbohydrate metabolism	C5-Branched dibasic acid metabolism	0.2724099	6.11E-01	ko00660	ncbi_104434221(ALS)	K01652
Genetic Information Processing	Replication and repair	Base excision repair	0.3014523	6.54E-01	ko03410	ncbi_104434005(POL2A);ncbi_104445842(guaA);ncbi_104448688(guaA);ncbi_104456397(DPB2)	K02324+K01246+K01246+K02325
Metabolism	Lipid metabolism	Linoleic acid metabolism	0.3055081	6.54E-01	ko00591	ncbi_104436234(PLA2-ALPHA);ncbi_104456477(LOX1.6)	K01047+K00454
Metabolism	Lipid metabolism	alpha-Linolenic acid metabolism	0.3206198	6.70E-01	ko00592	ncbi_104425698(CEQORH);ncbi_104436234(PLA2-ALPHA);ncbi_104453308(XMT1);ncbi_104456477(LOX1.6);MSTRG.9078(OPR3)	K00224+K01047+K08241+K00454+K05894
Metabolism	Amino acid metabolism	Glycine, serine and threonine metabolism	0.3275168	6.70E-01	ko00260	ncbi_104441862(At1g62810);ncbi_104442907(TSB);ncbi_104443764(HTH);ncbi_104448078(gpmA);ncbi_104449261(HTH)	K00276+K01696+K00108+K01834+K00108
Metabolism	Carbohydrate metabolism	Starch and sucrose metabolism	0.339804	6.80E-01	ko00500	ncbi_104424608(AGPL4);ncbi_104425866(SUS6);ncbi_104433228(CEL1);ncbi_104441414(At1g11820);ncbi_104441656(At1g64390);ncbi_104449672(INV*DC4);ncbi_104453381(At4g39010);ncbi_104453907(BGLU40);ncbi_104456737(At4g02290)	K00975+K00695+K01179+K19891+K01179+K01193+K01179+K01188+K01179
Metabolism	Amino acid metabolism	Tyrosine metabolism	0.3490389	6.80E-01	ko00350	ncbi_104424851(8HGO);ncbi_104426349(--);ncbi_104426393(--);ncbi_104441862(At1g62810)	K00121+K07253+K07253+K00276
Metabolism	Lipid metabolism	Glycerolipid metabolism	0.3621876	6.80E-01	ko00561	ncbi_104419683(ALDH3F1);ncbi_104420859(GPAT6);ncbi_104427501(AKR4C9);ncbi_104433839(ALDH3F1);ncbi_104443432(GPAT8)	K00128+K13508+K00002+K00128+K13508
Metabolism	Amino acid metabolism	Phenylalanine, tyrosine and tryptophan biosynthesis	0.3650429	6.80E-01	ko00400	ncbi_104442907(TSB);ncbi_104454387(ASA1);ncbi_104456834(EMB3004)	K01696+K01657+K13832
Cellular Processes	Transport and catabolism	Endocytosis	0.3695446	6.80E-01	ko04144	ncbi_104419600(DDB_G0289029);ncbi_104419613(PLDDELTA);ncbi_104421866(PIP5K6);ncbi_104433287(DDB_G0289029);ncbi_104438541(PLD1);ncbi_104441242(VPS2.2);ncbi_104441445(EHD1);ncbi_104443338(RABA3);ncbi_104445615(RABA5A)	K19476+K01115+K00889+K19476+K01115+K12191+K12483+K07904+K07904
Metabolism	Amino acid metabolism	Lysine degradation	0.3819803	6.89E-01	ko00310	ncbi_104419683(ALDH3F1);ncbi_104433839(ALDH3F1)	K00128+K00128
Metabolism	Glycan biosynthesis and metabolism	Glycosphingolipid biosynthesis - globo and isoglobo series	0.3903518	6.91E-01	ko00603	ncbi_104426383(At4g19900)	K01988
Metabolism	Metabolism of other amino acids	Glutathione metabolism	0.4055591	7.04E-01	ko00480	ncbi_104417511(HSP26-A);ncbi_104418481(SPDSYN);ncbi_104419138(TSO2);ncbi_104426738(GSTF13);ncbi_104433118(PARC);ncbi_104448645(GSTU19);ncbi_104456798(PARB)	K00799+K00797+K10808+K00799+K00799+K00799+K00799
Metabolism	Amino acid metabolism	Tryptophan metabolism	0.4516069	7.69E-01	ko00380	ncbi_104416435(CYP89A2);ncbi_104419683(ALDH3F1);ncbi_104426723(YUC10);ncbi_104433839(ALDH3F1)	K07408+K00128+K11816+K00128
Metabolism	Amino acid metabolism	Phenylalanine metabolism	0.4766886	7.97E-01	ko00360	ncbi_104426349(--);ncbi_104426393(--);ncbi_104441862(At1g62810)	K07253+K07253+K00276
Metabolism	Global and overview maps	Carbon metabolism	0.4878704	8.02E-01	ko01200	ncbi_104422016(BCCP1);ncbi_104422675(GAPC2);ncbi_104424851(8HGO);ncbi_104429128(CHY1);ncbi_104433112(CAC3);ncbi_104437556(GAPN);ncbi_104438619(At2g30660);ncbi_104440430(CHY1);ncbi_104441673(AAE7);ncbi_104444123(PDH-E1);ncbi_104444447(Os10g0478200);ncbi_104447905(PKP2);ncbi_104448078(gpmA);ncbi_104453703(MTHFR2)	K02160+K00134+K00121+K05605+K01962+K00131+K05605+K05605+K01913+K00161+K00025+K00873+K01834+K00297
Metabolism	Amino acid metabolism	Arginine and proline metabolism	0.5291049	8.11E-01	ko00330	ncbi_104418481(SPDSYN);ncbi_104419683(ALDH3F1);ncbi_104433839(ALDH3F1)	K00797+K00128+K00128
Genetic Information Processing	Folding, sorting and degradation	SNARE interactions in vesicular transport	0.5329858	8.11E-01	ko04130	ncbi_104426753(KN);ncbi_104446898(SYP121)	K08486+K08486
Metabolism	Carbohydrate metabolism	Galactose metabolism	0.5413863	8.11E-01	ko00052	ncbi_104431168(GOLS2);ncbi_104431179(GOLS2);ncbi_104438576(RFS6);ncbi_104449672(INV*DC4)	K18819+K18819+K06617+K01193
Metabolism	Metabolism of cofactors and vitamins	Porphyrin metabolism	0.5435318	8.11E-01	ko00860	ncbi_104423825(CLH2);ncbi_104423837(CLH2)	K08099+K08099
Metabolism	Nucleotide metabolism	Purine metabolism	0.5485379	8.11E-01	ko00230	ncbi_104419138(TSO2);ncbi_104441887(APT3);ncbi_104447905(PKP2);MSTRG.31579(--)	K10808+K00759+K00873+K01490
Metabolism	Biosynthesis of other secondary metabolites	Tropane, piperidine and pyridine alkaloid biosynthesis	0.5539117	8.11E-01	ko00960	ncbi_104422470(At2g30670);ncbi_104441862(At1g62810)	K08081+K00276
Metabolism	Carbohydrate metabolism	Amino sugar and nucleotide sugar metabolism	0.5564562	8.11E-01	ko00520	ncbi_104415154(UXS2);ncbi_104419595(rscc);ncbi_104424608(AGPL4);ncbi_104429992(CBR1);ncbi_104437317(GALAK);ncbi_104444298(GAUT1);ncbi_104454284(UXS6)	K08678+K20547+K00975+K00326+K18677+K13648+K08678
Metabolism	Carbohydrate metabolism	Citrate cycle (TCA cycle)	0.5641243	8.11E-01	ko00020	ncbi_104444123(PDH-E1);ncbi_104444447(Os10g0478200)	K00161+K00025
Metabolism	Amino acid metabolism	Valine, leucine and isoleucine biosynthesis	0.6153028	8.71E-01	ko00290	ncbi_104434221(ALS)	K01652
Metabolism	Metabolism of other amino acids	Selenocompound metabolism	0.6661766	9.19E-01	ko00450	ncbi_104443139(METE)	K00549
Metabolism	Metabolism of cofactors and vitamins	Pantothenate and CoA biosynthesis	0.6778111	9.19E-01	ko00770	ncbi_104434221(ALS)	K01652
Metabolism	Lipid metabolism	Arachidonic acid metabolism	0.6890417	9.19E-01	ko00590	ncbi_104436234(PLA2-ALPHA)	K01047
Metabolism	Metabolism of cofactors and vitamins	One carbon pool by folate	0.6890417	9.19E-01	ko00670	ncbi_104453703(MTHFR2)	K00297
Metabolism	Biosynthesis of other secondary metabolites	Stilbenoid, diarylheptanoid and gingerol biosynthesis	0.7058807	9.28E-01	ko00945	ncbi_104415688(FAOMT);ncbi_104426975(HCT1);MSTRG.29301(HCT2)	K00588+K13065+K13065
Metabolism	Carbohydrate metabolism	Fructose and mannose metabolism	0.7264271	9.41E-01	ko00051	ncbi_104419716(MAN7);ncbi_104432699(MAN6)	K19355+K19355
Metabolism	Biosynthesis of other secondary metabolites	Isoquinoline alkaloid biosynthesis	0.7396086	9.45E-01	ko00950	ncbi_104441862(At1g62810)	K00276
Metabolism	Amino acid metabolism	Cysteine and methionine metabolism	0.7797646	9.83E-01	ko00270	ncbi_104418481(SPDSYN);ncbi_104432975(CMT3);ncbi_104442374(CMT2);ncbi_104443139(METE);ncbi_104444447(Os10g0478200)	K00797+K00558+K00558+K00549+K00025
Cellular Processes	Transport and catabolism	Peroxisome	0.8061951	9.84E-01	ko04146	ncbi_104421292(FAR3);ncbi_104452660(LACS2);ncbi_104456625(LACS1)	K13356+K01897+K01897
Environmental Information Processing	Signal transduction	Phosphatidylinositol signaling system	0.8157259	9.84E-01	ko04070	ncbi_104418508(PTEN2A);ncbi_104421866(PIP5K6)	K01110+K00889
Metabolism	Energy metabolism	Carbon fixation in photosynthetic organisms	0.8206406	9.84E-01	ko00710	ncbi_104422675(GAPC2);ncbi_104444447(Os10g0478200)	K00134+K00025
Metabolism	Metabolism of terpenoids and polyketides	Diterpenoid biosynthesis	0.8300129	9.84E-01	ko00904	ncbi_104424363(GA20OX2)	K05282
Metabolism	Metabolism of terpenoids and polyketides	Zeatin biosynthesis	0.8359534	9.84E-01	ko00908	ncbi_104444825(ZOX1)	K13495
Organismal Systems	Environmental adaptation	Plant-pathogen interaction	0.8446782	9.84E-01	ko04626	ncbi_104414601(KCS11);ncbi_104415625(CUT1);ncbi_104429870(At2g14610);ncbi_104432778(KCS12);ncbi_104444424(SERK1);ncbi_104453799(CUT1);ncbi_104453847(CML16);ncbi_104456147(KCS11);ncbi_104456148(KCS20);ncbi_104456150(KCS20);ncbi_104456242(CML3)	K15397+K15397+K13449+K15397+K13416+K15397+K13448+K15397+K15397+K15397+K13448
Environmental Information Processing	Signal transduction	MAPK signaling pathway - plant	0.8983072	9.93E-01	ko04016	ncbi_104415553(NPK1);ncbi_104415947(SAPK7);ncbi_104419595(rscc);ncbi_104429870(At2g14610);ncbi_104436354(ERECTA);ncbi_104444424(SERK1)	K20606+K14498+K20547+K13449+K20718+K13416
Metabolism	Nucleotide metabolism	Pyrimidine metabolism	0.900357	9.93E-01	ko00240	ncbi_104419138(TSO2)	K10808
Genetic Information Processing	Translation	mRNA surveillance pathway	0.9055364	9.93E-01	ko03015	ncbi_104433366(Os03g0268000);ncbi_104438776(PAB7)	K06269+K13126
Metabolism	Global and overview maps	Biosynthesis of amino acids	0.9122962	9.93E-01	ko01230	ncbi_104422675(GAPC2);ncbi_104434221(ALS);ncbi_104442907(TSB);ncbi_104443139(METE);ncbi_104447905(PKP2);ncbi_104448078(gpmA);ncbi_104454387(ASA1);ncbi_104456834(EMB3004)	K00134+K01652+K01696+K00549+K00873+K01834+K01657+K13832
Metabolism	Metabolism of other amino acids	Cyanoamino acid metabolism	0.9250931	9.93E-01	ko00460	ncbi_104453907(BGLU40)	K01188
Metabolism	Global and overview maps	2-Oxocarboxylic acid metabolism	0.9475903	9.93E-01	ko01210	ncbi_104434221(ALS)	K01652
Genetic Information Processing	Translation	Aminoacyl-tRNA biosynthesis	0.9494306	9.93E-01	ko00970	ncbi_104456493(SYNC2)	K01893
Metabolism	Carbohydrate metabolism	Pentose phosphate pathway	0.9512065	9.93E-01	ko00030	ncbi_104437556(GAPN)	K00131
Metabolism	Carbohydrate metabolism	Glyoxylate and dicarboxylate metabolism	0.9531421	9.93E-01	ko00630	ncbi_104441673(AAE7);ncbi_104444447(Os10g0478200)	K01913+K00025
Genetic Information Processing	Folding, sorting and degradation	Ubiquitin mediated proteolysis	0.9609279	9.93E-01	ko04120	ncbi_104421489(UBC20);ncbi_104450300(CDC20-1);ncbi_104454306(FZR3)	K06688+K03363+K03364
Genetic Information Processing	Folding, sorting and degradation	RNA degradation	0.9883733	9.99E-01	ko03018	ncbi_104438776(PAB7)	K13126
Genetic Information Processing	Translation	Nucleocytoplasmic transport	0.9990743	9.99E-01	ko03013	ncbi_104438776(PAB7)	K13126
Genetic Information Processing	Folding, sorting and degradation	Protein processing in endoplasmic reticulum	0.9994786	9.99E-01	ko04141	ncbi_104425083(CDC48A);ncbi_104431358(DER1);ncbi_104450030(AERO1)	K13525+K13989+K10950
